# Supplementary material for: Computational Identification of Master Regulators Influencing Trypanotolerance in Cattle
Source: Int J Mol Sci. 2021 Jan 8;22(2):562. doi: 10.3390/ijms22020562 (PMC7827104; doi:10.3390/ijms22020562)
Supplement: Supplementary file 1 [file ijms-22-00562-s001.zip]

Archive with 3 entries (2 files):
- SupplementaryFiles/
- SupplementaryFiles/SupplementaryFileS1_MEGs.xlsx
- SupplementaryFiles/SupplementaryFileS2_Pathways.xlsx
