# Supplementary material for: Computational Identification of Master Regulators Influencing Trypanotolerance in Cattle
Source: Int J Mol Sci. 2021 Jan 8;22(2):562. doi: 10.3390/ijms22020562 (PMC7827104; doi:10.3390/ijms22020562)
Supplement: Supplementary file 1 [file ijms-22-00562-s001.zip › SupplementaryFiles/SupplementaryFileS1_MEGs.xlsx]

## Sheet: MEGs
						MONOTONICALLY EXPRESSED GENES
			N‘DAMA									BORAN
LIVER			SPLEEN			LYMPH NODE			LIVER			SPLEEN			LYMPH NODE
ENSBTAG00000020602			ENSBTAG00000000305			ENSBTAG00000009265			ENSBTAG00000039682			ENSBTAG00000009842			ENSBTAG00000053484
ENSBTAG00000016506			ENSBTAG00000027442			ENSBTAG00000027442			ENSBTAG00000000253			ENSBTAG00000008530			ENSBTAG00000003543
ENSBTAG00000005615			ENSBTAG00000016515			ENSBTAG00000004739			ENSBTAG00000019299			ENSBTAG00000001842			ENSBTAG00000004783
ENSBTAG00000001008			ENSBTAG00000011424			ENSBTAG00000009523			ENSBTAG00000019998			ENSBTAG00000000843			ENSBTAG00000015839
ENSBTAG00000007338			ENSBTAG00000007068			ENSBTAG00000018347			ENSBTAG00000006567			ENSBTAG00000010647			ENSBTAG00000006395
ENSBTAG00000004580			ENSBTAG00000046129			ENSBTAG00000020894			ENSBTAG00000036127			ENSBTAG00000015334			ENSBTAG00000002941
ENSBTAG00000005434			ENSBTAG00000009842			ENSBTAG00000002490			ENSBTAG00000006001			ENSBTAG00000054533			ENSBTAG00000001795
ENSBTAG00000004975			ENSBTAG00000003375			ENSBTAG00000027182			ENSBTAG00000053223			ENSBTAG00000009717			ENSBTAG00000005116
ENSBTAG00000010992			ENSBTAG00000022449			ENSBTAG00000003267			ENSBTAG00000032304			ENSBTAG00000009061			ENSBTAG00000010552
ENSBTAG00000026676			ENSBTAG00000015441			ENSBTAG00000022020			ENSBTAG00000008434			ENSBTAG00000009513			ENSBTAG00000016764
ENSBTAG00000022570			ENSBTAG00000014357			ENSBTAG00000014501			ENSBTAG00000027182			ENSBTAG00000014304			ENSBTAG00000005863
ENSBTAG00000012409			ENSBTAG00000010387			ENSBTAG00000009020			ENSBTAG00000003786			ENSBTAG00000011424			ENSBTAG00000013607
ENSBTAG00000021818			ENSBTAG00000001842			ENSBTAG00000038156			ENSBTAG00000000074			ENSBTAG00000004777			ENSBTAG00000016161
ENSBTAG00000008424			ENSBTAG00000003045			ENSBTAG00000046587			ENSBTAG00000002606			ENSBTAG00000000305			ENSBTAG00000015272
ENSBTAG00000011193			ENSBTAG00000032148			ENSBTAG00000019903			ENSBTAG00000005105			ENSBTAG00000010071			ENSBTAG00000055207
ENSBTAG00000012630			ENSBTAG00000005356			ENSBTAG00000025434			ENSBTAG00000005356			ENSBTAG00000004855			ENSBTAG00000038745
ENSBTAG00000024081			ENSBTAG00000003804			ENSBTAG00000001523			ENSBTAG00000047299			ENSBTAG00000013472			ENSBTAG00000026886
ENSBTAG00000000598			ENSBTAG00000009979			ENSBTAG00000048059			ENSBTAG00000021934			ENSBTAG00000011613			ENSBTAG00000018903
ENSBTAG00000003923			ENSBTAG00000000528			ENSBTAG00000021116			ENSBTAG00000002735			ENSBTAG00000014958			ENSBTAG00000006051
ENSBTAG00000010888			ENSBTAG00000006320			ENSBTAG00000021378			ENSBTAG00000021214			ENSBTAG00000030190			ENSBTAG00000007531
ENSBTAG00000002082			ENSBTAG00000006026			ENSBTAG00000005275			ENSBTAG00000012518			ENSBTAG00000009121			ENSBTAG00000020645
ENSBTAG00000019526			ENSBTAG00000007196			ENSBTAG00000023169			ENSBTAG00000038540			ENSBTAG00000008224			ENSBTAG00000025868
ENSBTAG00000007901			ENSBTAG00000004203			ENSBTAG00000013631			ENSBTAG00000011793			ENSBTAG00000006056			ENSBTAG00000020698
ENSBTAG00000019711			ENSBTAG00000015434			ENSBTAG00000021999			ENSBTAG00000012338			ENSBTAG00000016676			ENSBTAG00000017747
ENSBTAG00000002455			ENSBTAG00000029857			ENSBTAG00000012083			ENSBTAG00000015352			ENSBTAG00000015978			ENSBTAG00000018116
ENSBTAG00000002623			ENSBTAG00000013910			ENSBTAG00000019373			ENSBTAG00000001956			ENSBTAG00000050962			ENSBTAG00000019807
ENSBTAG00000004679			ENSBTAG00000021827			ENSBTAG00000009839			ENSBTAG00000008942			ENSBTAG00000009552			ENSBTAG00000030769
ENSBTAG00000007773			ENSBTAG00000023736			ENSBTAG00000005458			ENSBTAG00000014470			ENSBTAG00000020060			ENSBTAG00000013084
ENSBTAG00000003341			ENSBTAG00000014343			ENSBTAG00000013311			ENSBTAG00000021103			ENSBTAG00000032660			ENSBTAG00000000225
ENSBTAG00000011196			ENSBTAG00000014601			ENSBTAG00000010649			ENSBTAG00000010360			ENSBTAG00000014501			ENSBTAG00000003644
ENSBTAG00000027246			ENSBTAG00000018172			ENSBTAG00000013116			ENSBTAG00000015698			ENSBTAG00000037640			ENSBTAG00000010681
ENSBTAG00000024503			ENSBTAG00000002278			ENSBTAG00000012090			ENSBTAG00000010673			ENSBTAG00000000025			ENSBTAG00000023734
ENSBTAG00000005709			ENSBTAG00000005353			ENSBTAG00000020914			ENSBTAG00000010509			ENSBTAG00000006978			ENSBTAG00000027337
ENSBTAG00000011515			ENSBTAG00000016369			ENSBTAG00000004280			ENSBTAG00000017656			ENSBTAG00000000898			ENSBTAG00000005536
ENSBTAG00000018473			ENSBTAG00000008389			ENSBTAG00000027626			ENSBTAG00000007787			ENSBTAG00000018852			ENSBTAG00000012291
ENSBTAG00000021141			ENSBTAG00000022461			ENSBTAG00000017147			ENSBTAG00000020389			ENSBTAG00000014614			ENSBTAG00000014090
ENSBTAG00000027051			ENSBTAG00000013191			ENSBTAG00000051910			ENSBTAG00000044132			ENSBTAG00000019853			ENSBTAG00000018339
ENSBTAG00000013368			ENSBTAG00000034435			ENSBTAG00000017448			ENSBTAG00000002469			ENSBTAG00000051164			ENSBTAG00000007128
ENSBTAG00000021602			ENSBTAG00000000286			ENSBTAG00000003825			ENSBTAG00000035081			ENSBTAG00000013468			ENSBTAG00000013792
ENSBTAG00000014972			ENSBTAG00000015329			ENSBTAG00000015023			ENSBTAG00000007115			ENSBTAG00000000019			ENSBTAG00000026768
ENSBTAG00000006223			ENSBTAG00000013369			ENSBTAG00000032951			ENSBTAG00000008816			ENSBTAG00000050869			ENSBTAG00000004371
ENSBTAG00000038048			ENSBTAG00000015520			ENSBTAG00000000820			ENSBTAG00000016211			ENSBTAG00000046332			ENSBTAG00000013606
ENSBTAG00000014441			ENSBTAG00000021467			ENSBTAG00000003994			ENSBTAG00000038682			ENSBTAG00000012007			ENSBTAG00000007757
ENSBTAG00000007626			ENSBTAG00000038156			ENSBTAG00000000073			ENSBTAG00000017605			ENSBTAG00000012863			ENSBTAG00000012102
ENSBTAG00000011563			ENSBTAG00000020244			ENSBTAG00000003496			ENSBTAG00000009287			ENSBTAG00000007829			ENSBTAG00000008634
ENSBTAG00000014764			ENSBTAG00000002690			ENSBTAG00000007244			ENSBTAG00000011726			ENSBTAG00000002490			ENSBTAG00000013980
ENSBTAG00000012088			ENSBTAG00000009513			ENSBTAG00000008817			ENSBTAG00000015230			ENSBTAG00000004643			ENSBTAG00000011553
ENSBTAG00000020225			ENSBTAG00000020939			ENSBTAG00000010042			ENSBTAG00000039319			ENSBTAG00000022155			ENSBTAG00000020904
ENSBTAG00000021499			ENSBTAG00000000065			ENSBTAG00000012012			ENSBTAG00000006754			ENSBTAG00000015498			ENSBTAG00000021222
ENSBTAG00000025398			ENSBTAG00000000569			ENSBTAG00000011412			ENSBTAG00000014768			ENSBTAG00000016369			ENSBTAG00000021776
ENSBTAG00000007153			ENSBTAG00000002485			ENSBTAG00000000394			ENSBTAG00000017779			ENSBTAG00000019663			ENSBTAG00000007766
ENSBTAG00000008915			ENSBTAG00000020212			ENSBTAG00000010587			ENSBTAG00000046837			ENSBTAG00000009232			ENSBTAG00000013988
ENSBTAG00000019033			ENSBTAG00000007244			ENSBTAG00000014029			ENSBTAG00000011823			ENSBTAG00000022656			ENSBTAG00000000810
ENSBTAG00000001069			ENSBTAG00000020178			ENSBTAG00000006995			ENSBTAG00000000422			ENSBTAG00000048273			ENSBTAG00000054572
ENSBTAG00000004989			ENSBTAG00000002823			ENSBTAG00000020244			ENSBTAG00000053406			ENSBTAG00000003238			ENSBTAG00000005413
ENSBTAG00000009061			ENSBTAG00000002186			ENSBTAG00000017077			ENSBTAG00000002642			ENSBTAG00000005373			ENSBTAG00000005978
ENSBTAG00000002885			ENSBTAG00000000243			ENSBTAG00000015337			ENSBTAG00000007623			ENSBTAG00000051013			ENSBTAG00000020705
ENSBTAG00000010875			ENSBTAG00000010977			ENSBTAG00000009521			ENSBTAG00000008528			ENSBTAG00000010526			ENSBTAG00000011556
ENSBTAG00000013118			ENSBTAG00000015163			ENSBTAG00000001573			ENSBTAG00000010843			ENSBTAG00000021519			ENSBTAG00000014297
ENSBTAG00000019465			ENSBTAG00000012931			ENSBTAG00000020829			ENSBTAG00000000172			ENSBTAG00000000369			ENSBTAG00000025898
ENSBTAG00000021574			ENSBTAG00000013454			ENSBTAG00000053478			ENSBTAG00000017158			ENSBTAG00000003015			ENSBTAG00000002639
ENSBTAG00000019366			ENSBTAG00000018761			ENSBTAG00000014023			ENSBTAG00000045887			ENSBTAG00000011905			ENSBTAG00000011319
ENSBTAG00000015829			ENSBTAG00000013953			ENSBTAG00000013166			ENSBTAG00000008186			ENSBTAG00000043956			ENSBTAG00000015828
ENSBTAG00000003752			ENSBTAG00000014614			ENSBTAG00000016782			ENSBTAG00000010696			ENSBTAG00000001585			ENSBTAG00000011488
ENSBTAG00000006999			ENSBTAG00000004806			ENSBTAG00000018137			ENSBTAG00000022022			ENSBTAG00000009547			ENSBTAG00000021901
ENSBTAG00000023144			ENSBTAG00000009839			ENSBTAG00000025358			ENSBTAG00000002500			ENSBTAG00000007196			ENSBTAG00000007375
ENSBTAG00000015376			ENSBTAG00000016255			ENSBTAG00000033453			ENSBTAG00000034393			ENSBTAG00000010793			ENSBTAG00000000070
ENSBTAG00000006984			ENSBTAG00000018581			ENSBTAG00000008291			ENSBTAG00000006819			ENSBTAG00000000820			ENSBTAG00000004635
ENSBTAG00000012700			ENSBTAG00000009646			ENSBTAG00000016401			ENSBTAG00000029886			ENSBTAG00000020533			ENSBTAG00000003072
ENSBTAG00000004547			ENSBTAG00000053044			ENSBTAG00000021190			ENSBTAG00000009153			ENSBTAG00000008313			ENSBTAG00000004852
ENSBTAG00000005628			ENSBTAG00000001745			ENSBTAG00000011248			ENSBTAG00000004855			ENSBTAG00000017137			ENSBTAG00000018496
ENSBTAG00000017273			ENSBTAG00000005140			ENSBTAG00000043981			ENSBTAG00000011140			ENSBTAG00000014357			ENSBTAG00000023731
ENSBTAG00000004043			ENSBTAG00000011805			ENSBTAG00000010841			ENSBTAG00000016558			ENSBTAG00000016894			ENSBTAG00000010324
ENSBTAG00000053497			ENSBTAG00000051164			ENSBTAG00000004288			ENSBTAG00000000979			ENSBTAG00000018123			ENSBTAG00000010617
ENSBTAG00000015145			ENSBTAG00000011810			ENSBTAG00000005077			ENSBTAG00000011738			ENSBTAG00000003439			ENSBTAG00000012234
ENSBTAG00000002951			ENSBTAG00000016800			ENSBTAG00000009475			ENSBTAG00000017819			ENSBTAG00000010841			ENSBTAG00000014237
ENSBTAG00000018119			ENSBTAG00000017569			ENSBTAG00000050824			ENSBTAG00000000103			ENSBTAG00000013322			ENSBTAG00000015156
ENSBTAG00000001198			ENSBTAG00000001306			ENSBTAG00000009477			ENSBTAG00000034154			ENSBTAG00000013910			ENSBTAG00000004138
ENSBTAG00000015769			ENSBTAG00000009523			ENSBTAG00000013949			ENSBTAG00000011786			ENSBTAG00000030675			ENSBTAG00000016988
ENSBTAG00000012695			ENSBTAG00000009851			ENSBTAG00000003966			ENSBTAG00000027516			ENSBTAG00000007649			ENSBTAG00000001992
ENSBTAG00000001009			ENSBTAG00000017816			ENSBTAG00000012941			ENSBTAG00000008541			ENSBTAG00000001029			ENSBTAG00000018405
ENSBTAG00000020034			ENSBTAG00000005077			ENSBTAG00000024381			ENSBTAG00000005668			ENSBTAG00000015434			ENSBTAG00000011934
ENSBTAG00000002352			ENSBTAG00000016948			ENSBTAG00000026829			ENSBTAG00000010801			ENSBTAG00000010736			ENSBTAG00000018784
ENSBTAG00000008550			ENSBTAG00000000369			ENSBTAG00000050233			ENSBTAG00000008881			ENSBTAG00000021771			ENSBTAG00000006707
ENSBTAG00000052226			ENSBTAG00000005373			ENSBTAG00000002006			ENSBTAG00000008884			ENSBTAG00000008167			ENSBTAG00000038845
ENSBTAG00000002941			ENSBTAG00000006686			ENSBTAG00000011909			ENSBTAG00000014272			ENSBTAG00000022927			ENSBTAG00000004651
ENSBTAG00000006452			ENSBTAG00000008434			ENSBTAG00000014601			ENSBTAG00000016559			ENSBTAG00000019692			ENSBTAG00000016528
ENSBTAG00000006846			ENSBTAG00000017077			ENSBTAG00000048122			ENSBTAG00000002490			ENSBTAG00000050479			ENSBTAG00000030190
ENSBTAG00000011238			ENSBTAG00000016707			ENSBTAG00000006792			ENSBTAG00000020655			ENSBTAG00000010795			ENSBTAG00000004592
ENSBTAG00000045582			ENSBTAG00000002688			ENSBTAG00000012998			ENSBTAG00000017053			ENSBTAG00000015989			ENSBTAG00000019133
ENSBTAG00000010664			ENSBTAG00000006034			ENSBTAG00000008935			ENSBTAG00000006307			ENSBTAG00000013400			ENSBTAG00000012797
ENSBTAG00000015582			ENSBTAG00000009547			ENSBTAG00000002186			ENSBTAG00000003550			ENSBTAG00000019508			ENSBTAG00000025848
ENSBTAG00000000432			ENSBTAG00000018400			ENSBTAG00000003777			ENSBTAG00000017851			ENSBTAG00000007595
ENSBTAG00000004072			ENSBTAG00000008121			ENSBTAG00000011994			ENSBTAG00000030585			ENSBTAG00000019315
ENSBTAG00000015708			ENSBTAG00000020126			ENSBTAG00000017830			ENSBTAG00000003986			ENSBTAG00000026088
ENSBTAG00000015894			ENSBTAG00000032007			ENSBTAG00000021779			ENSBTAG00000009837			ENSBTAG00000000144
ENSBTAG00000021144			ENSBTAG00000001104			ENSBTAG00000002554			ENSBTAG00000009995			ENSBTAG00000004028
ENSBTAG00000014898			ENSBTAG00000014249			ENSBTAG00000005029			ENSBTAG00000020927			ENSBTAG00000018438
ENSBTAG00000027204			ENSBTAG00000017869			ENSBTAG00000001257			ENSBTAG00000015081			ENSBTAG00000005661
ENSBTAG00000055197			ENSBTAG00000053223			ENSBTAG00000004672			ENSBTAG00000004131			ENSBTAG00000010082
ENSBTAG00000000005			ENSBTAG00000014576			ENSBTAG00000013489			ENSBTAG00000005629			ENSBTAG00000043508
ENSBTAG00000014494			ENSBTAG00000009698			ENSBTAG00000027766			ENSBTAG00000019011			ENSBTAG00000002823
ENSBTAG00000017863			ENSBTAG00000013472			ENSBTAG00000039731			ENSBTAG00000007000			ENSBTAG00000011640
ENSBTAG00000020297			ENSBTAG00000015368			ENSBTAG00000004168			ENSBTAG00000019470			ENSBTAG00000017450
ENSBTAG00000020645			ENSBTAG00000007129			ENSBTAG00000007578			ENSBTAG00000021777			ENSBTAG00000032097
ENSBTAG00000004553			ENSBTAG00000016109			ENSBTAG00000010285			ENSBTAG00000013031			ENSBTAG00000048980
ENSBTAG00000008411			ENSBTAG00000018007			ENSBTAG00000000603			ENSBTAG00000016731			ENSBTAG00000017753
ENSBTAG00000019532			ENSBTAG00000032021			ENSBTAG00000013769			ENSBTAG00000022632			ENSBTAG00000018999
ENSBTAG00000019686			ENSBTAG00000000245			ENSBTAG00000006816			ENSBTAG00000011944			ENSBTAG00000003550
ENSBTAG00000023028			ENSBTAG00000001096			ENSBTAG00000000286			ENSBTAG00000016352			ENSBTAG00000009156
ENSBTAG00000003922			ENSBTAG00000003345			ENSBTAG00000000782			ENSBTAG00000021830			ENSBTAG00000009475
ENSBTAG00000011887			ENSBTAG00000005249			ENSBTAG00000010899			ENSBTAG00000038241			ENSBTAG00000012012
ENSBTAG00000020801			ENSBTAG00000019927			ENSBTAG00000032021			ENSBTAG00000012808			ENSBTAG00000037413
ENSBTAG00000024928			ENSBTAG00000021211			ENSBTAG00000030333			ENSBTAG00000017812			ENSBTAG00000038617
ENSBTAG00000040512			ENSBTAG00000018123			ENSBTAG00000047357			ENSBTAG00000014294			ENSBTAG00000001254
ENSBTAG00000007981			ENSBTAG00000019807			ENSBTAG00000015974			ENSBTAG00000001659			ENSBTAG00000010350
ENSBTAG00000012829			ENSBTAG00000003245			ENSBTAG00000001368			ENSBTAG00000018824			ENSBTAG00000007089
ENSBTAG00000013367			ENSBTAG00000010819			ENSBTAG00000006907			ENSBTAG00000012801			ENSBTAG00000018361
ENSBTAG00000013884			ENSBTAG00000020954			ENSBTAG00000001504			ENSBTAG00000014611			ENSBTAG00000049397
ENSBTAG00000014872			ENSBTAG00000054533			ENSBTAG00000007901			ENSBTAG00000017616			ENSBTAG00000034531
ENSBTAG00000015910			ENSBTAG00000001117			ENSBTAG00000009218			ENSBTAG00000000241			ENSBTAG00000043243
ENSBTAG00000020921			ENSBTAG00000006071			ENSBTAG00000010496			ENSBTAG00000018127			ENSBTAG00000020262
ENSBTAG00000022715			ENSBTAG00000007374			ENSBTAG00000050904			ENSBTAG00000018893			ENSBTAG00000000948
ENSBTAG00000001712			ENSBTAG00000002451			ENSBTAG00000010597			ENSBTAG00000023523			ENSBTAG00000006027
ENSBTAG00000005186			ENSBTAG00000017599			ENSBTAG00000027980			ENSBTAG00000000429			ENSBTAG00000000678
ENSBTAG00000008008			ENSBTAG00000009191			ENSBTAG00000005285			ENSBTAG00000010830			ENSBTAG00000039731
ENSBTAG00000008057			ENSBTAG00000014831			ENSBTAG00000014773			ENSBTAG00000021798			ENSBTAG00000012990
ENSBTAG00000012526			ENSBTAG00000015089			ENSBTAG00000014827			ENSBTAG00000022731			ENSBTAG00000003410
ENSBTAG00000000559			ENSBTAG00000001093			ENSBTAG00000006962			ENSBTAG00000001485			ENSBTAG00000007728
ENSBTAG00000005477			ENSBTAG00000016486			ENSBTAG00000010304			ENSBTAG00000003958			ENSBTAG00000015240
ENSBTAG00000008283			ENSBTAG00000010345			ENSBTAG00000019950			ENSBTAG00000006359			ENSBTAG00000025405
ENSBTAG00000011784			ENSBTAG00000003825			ENSBTAG00000010235			ENSBTAG00000006186			ENSBTAG00000024162
ENSBTAG00000017135			ENSBTAG00000008428			ENSBTAG00000010023			ENSBTAG00000013819			ENSBTAG00000019069
ENSBTAG00000003908			ENSBTAG00000026286			ENSBTAG00000000039			ENSBTAG00000015968			ENSBTAG00000025250
ENSBTAG00000013677			ENSBTAG00000002272			ENSBTAG00000025622			ENSBTAG00000017242			ENSBTAG00000010987
ENSBTAG00000039160			ENSBTAG00000006505			ENSBTAG00000018813			ENSBTAG00000021283			ENSBTAG00000004488
ENSBTAG00000001585			ENSBTAG00000013294			ENSBTAG00000012243			ENSBTAG00000014861			ENSBTAG00000014393
ENSBTAG00000003043			ENSBTAG00000021879			ENSBTAG00000018405			ENSBTAG00000016560			ENSBTAG00000004875
ENSBTAG00000007932			ENSBTAG00000011847			ENSBTAG00000002363			ENSBTAG00000018469			ENSBTAG00000004992
ENSBTAG00000008713			ENSBTAG00000011409			ENSBTAG00000019746			ENSBTAG00000038549			ENSBTAG00000010820
ENSBTAG00000040361			ENSBTAG00000048565			ENSBTAG00000021067			ENSBTAG00000046220			ENSBTAG00000014733
ENSBTAG00000004115			ENSBTAG00000024406			ENSBTAG00000010723			ENSBTAG00000002782			ENSBTAG00000016034
ENSBTAG00000009353			ENSBTAG00000005413			ENSBTAG00000038842			ENSBTAG00000016254			ENSBTAG00000011337
ENSBTAG00000010487			ENSBTAG00000047330			ENSBTAG00000004881			ENSBTAG00000037571			ENSBTAG00000013393
ENSBTAG00000012771			ENSBTAG00000005120			ENSBTAG00000012213			ENSBTAG00000024431			ENSBTAG00000010613
ENSBTAG00000019409			ENSBTAG00000019069			ENSBTAG00000005814			ENSBTAG00000031332			ENSBTAG00000017721
ENSBTAG00000007421			ENSBTAG00000000435			ENSBTAG00000024874			ENSBTAG00000026181			ENSBTAG00000020791
ENSBTAG00000007596			ENSBTAG00000009966			ENSBTAG00000000345			ENSBTAG00000045785			ENSBTAG00000005183
ENSBTAG00000010135			ENSBTAG00000015632			ENSBTAG00000006969			ENSBTAG00000004330			ENSBTAG00000038495
ENSBTAG00000015144			ENSBTAG00000010632			ENSBTAG00000016830			ENSBTAG00000012998			ENSBTAG00000011786
ENSBTAG00000015978			ENSBTAG00000034295			ENSBTAG00000020439			ENSBTAG00000032829			ENSBTAG00000012274
ENSBTAG00000020173			ENSBTAG00000025526			ENSBTAG00000012003			ENSBTAG00000015807			ENSBTAG00000015032
ENSBTAG00000002669						ENSBTAG00000021931			ENSBTAG00000017181			ENSBTAG00000020269
ENSBTAG00000010303						ENSBTAG00000015005			ENSBTAG00000021808			ENSBTAG00000009058
ENSBTAG00000048565						ENSBTAG00000002103			ENSBTAG00000038323			ENSBTAG00000002575
ENSBTAG00000006685						ENSBTAG00000012723			ENSBTAG00000015221			ENSBTAG00000021723
ENSBTAG00000006716						ENSBTAG00000020752			ENSBTAG00000020030			ENSBTAG00000039719
ENSBTAG00000019819						ENSBTAG00000000202			ENSBTAG00000037649			ENSBTAG00000013705
ENSBTAG00000000715						ENSBTAG00000013591			ENSBTAG00000048390			ENSBTAG00000046514
ENSBTAG00000009051						ENSBTAG00000002412			ENSBTAG00000003017			ENSBTAG00000005725
ENSBTAG00000009381						ENSBTAG00000003959			ENSBTAG00000007365			ENSBTAG00000031242
ENSBTAG00000013096						ENSBTAG00000014734			ENSBTAG00000015390			ENSBTAG00000049114
ENSBTAG00000020294						ENSBTAG00000001564			ENSBTAG00000016253			ENSBTAG00000012147
ENSBTAG00000007103						ENSBTAG00000017002			ENSBTAG00000000160			ENSBTAG00000006087
ENSBTAG00000007433						ENSBTAG00000021217			ENSBTAG00000013300			ENSBTAG00000006927
ENSBTAG00000020554						ENSBTAG00000012607			ENSBTAG00000013612			ENSBTAG00000018065
ENSBTAG00000021176						ENSBTAG00000016037			ENSBTAG00000021461			ENSBTAG00000009579
ENSBTAG00000037996						ENSBTAG00000000160			ENSBTAG00000038990			ENSBTAG00000017273
ENSBTAG00000000735						ENSBTAG00000003114			ENSBTAG00000005670			ENSBTAG00000030584
ENSBTAG00000051907						ENSBTAG00000047214			ENSBTAG00000012632			ENSBTAG00000039766
ENSBTAG00000053390						ENSBTAG00000013009			ENSBTAG00000015436			ENSBTAG00000030962
ENSBTAG00000055254						ENSBTAG00000027126			ENSBTAG00000009872			ENSBTAG00000017038
ENSBTAG00000014614						ENSBTAG00000004597			ENSBTAG00000003075			ENSBTAG00000047702
ENSBTAG00000002746						ENSBTAG00000053856			ENSBTAG00000003237			ENSBTAG00000015913
ENSBTAG00000003764						ENSBTAG00000010026			ENSBTAG00000018742			ENSBTAG00000020633
ENSBTAG00000015815						ENSBTAG00000013346			ENSBTAG00000020725			ENSBTAG00000030885
ENSBTAG00000008143						ENSBTAG00000019161			ENSBTAG00000047780			ENSBTAG00000002236
ENSBTAG00000013569						ENSBTAG00000016131			ENSBTAG00000003162			ENSBTAG00000004416
ENSBTAG00000027684						ENSBTAG00000003067			ENSBTAG00000049599			ENSBTAG00000016345
ENSBTAG00000004283						ENSBTAG00000007237			ENSBTAG00000015277			ENSBTAG00000025622
ENSBTAG00000009137						ENSBTAG00000014202			ENSBTAG00000001000			ENSBTAG00000013722
ENSBTAG00000013204						ENSBTAG00000011112			ENSBTAG00000003358			ENSBTAG00000006685
ENSBTAG00000014172						ENSBTAG00000017567			ENSBTAG00000017405			ENSBTAG00000009493
ENSBTAG00000020674						ENSBTAG00000019593			ENSBTAG00000001968			ENSBTAG00000019520
ENSBTAG00000011578						ENSBTAG00000032829			ENSBTAG00000003076			ENSBTAG00000020780
ENSBTAG00000012450						ENSBTAG00000012881			ENSBTAG00000019667			ENSBTAG00000000256
ENSBTAG00000017875						ENSBTAG00000014297			ENSBTAG00000020729			ENSBTAG00000008736
ENSBTAG00000005246						ENSBTAG00000000660			ENSBTAG00000021822			ENSBTAG00000037941
ENSBTAG00000008897						ENSBTAG00000000974			ENSBTAG00000027728			ENSBTAG00000014830
ENSBTAG00000006616						ENSBTAG00000021557			ENSBTAG00000051542			ENSBTAG00000016510
ENSBTAG00000011601						ENSBTAG00000008954			ENSBTAG00000001673			ENSBTAG00000032292
ENSBTAG00000014821						ENSBTAG00000018447			ENSBTAG00000006395			ENSBTAG00000048125
ENSBTAG00000020884						ENSBTAG00000001398			ENSBTAG00000017366			ENSBTAG00000002610
ENSBTAG00000046555						ENSBTAG00000001707			ENSBTAG00000016398			ENSBTAG00000010195
ENSBTAG00000048485						ENSBTAG00000006049			ENSBTAG00000000250			ENSBTAG00000014297
ENSBTAG00000050420						ENSBTAG00000008953			ENSBTAG00000018283			ENSBTAG00000017339
ENSBTAG00000000581						ENSBTAG00000009962			ENSBTAG00000038195			ENSBTAG00000000202
ENSBTAG00000011146						ENSBTAG00000011885			ENSBTAG00000002044			ENSBTAG00000001504
ENSBTAG00000018176						ENSBTAG00000011921			ENSBTAG00000017814			ENSBTAG00000020759
ENSBTAG00000021466						ENSBTAG00000010613			ENSBTAG00000039808			ENSBTAG00000003788
ENSBTAG00000005481						ENSBTAG00000016730			ENSBTAG00000002487			ENSBTAG00000049782
ENSBTAG00000008719						ENSBTAG00000014393			ENSBTAG00000002748			ENSBTAG00000007474
ENSBTAG00000016519						ENSBTAG00000017811			ENSBTAG00000004112			ENSBTAG00000016747
ENSBTAG00000025250						ENSBTAG00000010957			ENSBTAG00000005725			ENSBTAG00000002707
ENSBTAG00000017801						ENSBTAG00000004271			ENSBTAG00000004178			ENSBTAG00000000375
ENSBTAG00000018951						ENSBTAG00000010658			ENSBTAG00000040128			ENSBTAG00000008437
ENSBTAG00000018033						ENSBTAG00000018334			ENSBTAG00000001616			ENSBTAG00000032808
ENSBTAG00000030453						ENSBTAG00000012176			ENSBTAG00000005702			ENSBTAG00000024701
ENSBTAG00000047582						ENSBTAG00000016004			ENSBTAG00000011112			ENSBTAG00000009911
ENSBTAG00000005892						ENSBTAG00000015097			ENSBTAG00000050722			ENSBTAG00000015632
ENSBTAG00000009552						ENSBTAG00000016733			ENSBTAG00000008376			ENSBTAG00000021615
ENSBTAG00000015297						ENSBTAG00000031500			ENSBTAG00000008765			ENSBTAG00000037581
ENSBTAG00000007079						ENSBTAG00000015463			ENSBTAG00000017602			ENSBTAG00000006142
ENSBTAG00000025257						ENSBTAG00000017875			ENSBTAG00000015478			ENSBTAG00000013417
ENSBTAG00000000563						ENSBTAG00000017038			ENSBTAG00000019218			ENSBTAG00000025898
ENSBTAG00000020043						ENSBTAG00000015950			ENSBTAG00000017976			ENSBTAG00000014166
ENSBTAG00000023787						ENSBTAG00000017462			ENSBTAG00000009478			ENSBTAG00000018329
ENSBTAG00000039275						ENSBTAG00000002000			ENSBTAG00000054061			ENSBTAG00000006523
ENSBTAG00000053478						ENSBTAG00000002377			ENSBTAG00000005812			ENSBTAG00000009491
ENSBTAG00000053649						ENSBTAG00000016281			ENSBTAG00000045834			ENSBTAG00000011242
ENSBTAG00000000941						ENSBTAG00000031441			ENSBTAG00000006050			ENSBTAG00000001615
ENSBTAG00000016168						ENSBTAG00000015336			ENSBTAG00000006054			ENSBTAG00000005850
ENSBTAG00000000672						ENSBTAG00000019029			ENSBTAG00000008294			ENSBTAG00000013952
ENSBTAG00000009658						ENSBTAG00000007776			ENSBTAG00000039340			ENSBTAG00000023179
ENSBTAG00000011531						ENSBTAG00000019406			ENSBTAG00000000026			ENSBTAG00000047121
ENSBTAG00000021955						ENSBTAG00000008883			ENSBTAG00000010841			ENSBTAG00000005116
ENSBTAG00000000202						ENSBTAG00000002458			ENSBTAG00000013390			ENSBTAG00000001419
ENSBTAG00000009717						ENSBTAG00000007657			ENSBTAG00000021893			ENSBTAG00000015294
ENSBTAG00000011409						ENSBTAG00000011811			ENSBTAG00000027569			ENSBTAG00000015721
ENSBTAG00000019967						ENSBTAG00000032163			ENSBTAG00000000505			ENSBTAG00000013282
ENSBTAG00000010347						ENSBTAG00000014731			ENSBTAG00000005034			ENSBTAG00000023417
ENSBTAG00000016388						ENSBTAG00000014830			ENSBTAG00000017571			ENSBTAG00000026769
ENSBTAG00000020865						ENSBTAG00000017798			ENSBTAG00000008332			ENSBTAG00000035556
ENSBTAG00000027676									ENSBTAG00000014991			ENSBTAG00000009863
ENSBTAG00000033255									ENSBTAG00000032902			ENSBTAG00000020023
ENSBTAG00000005299									ENSBTAG00000051567			ENSBTAG00000004334
ENSBTAG00000012370									ENSBTAG00000002952			ENSBTAG00000007759
ENSBTAG00000051913									ENSBTAG00000003728			ENSBTAG00000018116
ENSBTAG00000019371									ENSBTAG00000008611			ENSBTAG00000024874
ENSBTAG00000054188									ENSBTAG00000009736			ENSBTAG00000037768
ENSBTAG00000007872									ENSBTAG00000018783			ENSBTAG00000003268
ENSBTAG00000032515									ENSBTAG00000003089			ENSBTAG00000010276
ENSBTAG00000000653									ENSBTAG00000011327			ENSBTAG00000010379
ENSBTAG00000002764									ENSBTAG00000015337			ENSBTAG00000048098
ENSBTAG00000006466									ENSBTAG00000015912			ENSBTAG00000004695
ENSBTAG00000012117									ENSBTAG00000018474			ENSBTAG00000006877
ENSBTAG00000040331									ENSBTAG00000040001			ENSBTAG00000016550
ENSBTAG00000012931									ENSBTAG00000015895			ENSBTAG00000010146
ENSBTAG00000007920									ENSBTAG00000020931			ENSBTAG00000019375
ENSBTAG00000030845									ENSBTAG00000051239			ENSBTAG00000019436
ENSBTAG00000002624									ENSBTAG00000019423			ENSBTAG00000002390
ENSBTAG00000019406									ENSBTAG00000015844			ENSBTAG00000012745
ENSBTAG00000037457									ENSBTAG00000019611			ENSBTAG00000022009
ENSBTAG00000000524									ENSBTAG00000005403			ENSBTAG00000003168
ENSBTAG00000021250									ENSBTAG00000007434			ENSBTAG00000006347
ENSBTAG00000021965									ENSBTAG00000026851			ENSBTAG00000021474
ENSBTAG00000024918									ENSBTAG00000007106			ENSBTAG00000034885
ENSBTAG00000030940									ENSBTAG00000015319			ENSBTAG00000012512
ENSBTAG00000004442									ENSBTAG00000017283			ENSBTAG00000016095
ENSBTAG00000019369									ENSBTAG00000019160			ENSBTAG00000018823
ENSBTAG00000010155									ENSBTAG00000020644			ENSBTAG00000000428
ENSBTAG00000013042									ENSBTAG00000006821			ENSBTAG00000006949
ENSBTAG00000001578									ENSBTAG00000025035			ENSBTAG00000003328
ENSBTAG00000001898									ENSBTAG00000026429			ENSBTAG00000020657
ENSBTAG00000019478									ENSBTAG00000049731			ENSBTAG00000029897
ENSBTAG00000008956									ENSBTAG00000013982			ENSBTAG00000045901
ENSBTAG00000017213									ENSBTAG00000014169			ENSBTAG00000053923
ENSBTAG00000025130									ENSBTAG00000015186			ENSBTAG00000004054
ENSBTAG00000038326									ENSBTAG00000054865			ENSBTAG00000009077
ENSBTAG00000005960									ENSBTAG00000011248			ENSBTAG00000001023
ENSBTAG00000008523									ENSBTAG00000016664			ENSBTAG00000011543
ENSBTAG00000009078									ENSBTAG00000004672			ENSBTAG00000015224
ENSBTAG00000010563									ENSBTAG00000006838			ENSBTAG00000011887
ENSBTAG00000006752									ENSBTAG00000008530			ENSBTAG00000021065
ENSBTAG00000046548									ENSBTAG00000010957			ENSBTAG00000000098
ENSBTAG00000012417									ENSBTAG00000013653			ENSBTAG00000001870
ENSBTAG00000019386									ENSBTAG00000010125			ENSBTAG00000016559
ENSBTAG00000010191									ENSBTAG00000018299			ENSBTAG00000016760
ENSBTAG00000013465									ENSBTAG00000027316			ENSBTAG00000019780
ENSBTAG00000001745									ENSBTAG00000016277			ENSBTAG00000021762
ENSBTAG00000007963									ENSBTAG00000007172			ENSBTAG00000001199
ENSBTAG00000012082									ENSBTAG00000018151			ENSBTAG00000001387
ENSBTAG00000039462									ENSBTAG00000005734			ENSBTAG00000001882
ENSBTAG00000001717									ENSBTAG00000009346			ENSBTAG00000001265
ENSBTAG00000002736									ENSBTAG00000014064			ENSBTAG00000010943
ENSBTAG00000011043									ENSBTAG00000021430			ENSBTAG00000001120
ENSBTAG00000011998									ENSBTAG00000025181			ENSBTAG00000044135
ENSBTAG00000009770									ENSBTAG00000048246			ENSBTAG00000000356
ENSBTAG00000002444									ENSBTAG00000008192			ENSBTAG00000021162
ENSBTAG00000010109									ENSBTAG00000001349			ENSBTAG00000015249
ENSBTAG00000001446									ENSBTAG00000013346			ENSBTAG00000007392
ENSBTAG00000003727									ENSBTAG00000013485			ENSBTAG00000038990
ENSBTAG00000008216									ENSBTAG00000016591			ENSBTAG00000010627
ENSBTAG00000009336									ENSBTAG00000017325			ENSBTAG00000021060
ENSBTAG00000011044									ENSBTAG00000021115			ENSBTAG00000013165
ENSBTAG00000015278									ENSBTAG00000030650			ENSBTAG00000018667
ENSBTAG00000009850									ENSBTAG00000032007			ENSBTAG00000021939
ENSBTAG00000005280									ENSBTAG00000007514			ENSBTAG00000005534
ENSBTAG00000006065									ENSBTAG00000012936			ENSBTAG00000020459
ENSBTAG00000013761									ENSBTAG00000002478			ENSBTAG00000002434
ENSBTAG00000016093									ENSBTAG00000014873			ENSBTAG00000016680
ENSBTAG00000001321									ENSBTAG00000003058			ENSBTAG00000047265
ENSBTAG00000009426									ENSBTAG00000008116			ENSBTAG00000021517
ENSBTAG00000012784									ENSBTAG00000010805			ENSBTAG00000008953
ENSBTAG00000015172									ENSBTAG00000011252			ENSBTAG00000010777
ENSBTAG00000008631									ENSBTAG00000012126			ENSBTAG00000001626
ENSBTAG00000009826									ENSBTAG00000013888			ENSBTAG00000009434
ENSBTAG00000021582									ENSBTAG00000017493			ENSBTAG00000011064
ENSBTAG00000001328									ENSBTAG00000047287			ENSBTAG00000014426
ENSBTAG00000010774									ENSBTAG00000004547			ENSBTAG00000005989
ENSBTAG00000004783									ENSBTAG00000005008			ENSBTAG00000011892
ENSBTAG00000001721									ENSBTAG00000048485			ENSBTAG00000013791
ENSBTAG00000018643									ENSBTAG00000003115			ENSBTAG00000016869
ENSBTAG00000014239									ENSBTAG00000015829			ENSBTAG00000000559
ENSBTAG00000004554									ENSBTAG00000015363			ENSBTAG00000018905
ENSBTAG00000012062									ENSBTAG00000038650			ENSBTAG00000030915
ENSBTAG00000021193									ENSBTAG00000002951			ENSBTAG00000002478
ENSBTAG00000004310									ENSBTAG00000046533			ENSBTAG00000004086
ENSBTAG00000017547									ENSBTAG00000021209			ENSBTAG00000010179
ENSBTAG00000020535									ENSBTAG00000009353			ENSBTAG00000017718
ENSBTAG00000012090									ENSBTAG00000020043			ENSBTAG00000046031
ENSBTAG00000014730									ENSBTAG00000004997			ENSBTAG00000046346
ENSBTAG00000001029									ENSBTAG00000011193			ENSBTAG00000011527
ENSBTAG00000005269									ENSBTAG00000005709			ENSBTAG00000048620
ENSBTAG00000016746									ENSBTAG00000021818			ENSBTAG00000000396
ENSBTAG00000019604									ENSBTAG00000007773			ENSBTAG00000001518
ENSBTAG00000050726									ENSBTAG00000018704			ENSBTAG00000005170
ENSBTAG00000002103									ENSBTAG00000015769			ENSBTAG00000005379
ENSBTAG00000002820									ENSBTAG00000005246			ENSBTAG00000018334
ENSBTAG00000015363									ENSBTAG00000004580			ENSBTAG00000001519
ENSBTAG00000016975									ENSBTAG00000021466			ENSBTAG00000009996
ENSBTAG00000006039									ENSBTAG00000019371			ENSBTAG00000013577
ENSBTAG00000010386									ENSBTAG00000002669			ENSBTAG00000000077
ENSBTAG00000016406									ENSBTAG00000020270			ENSBTAG00000000974
ENSBTAG00000021162									ENSBTAG00000007433			ENSBTAG00000012010
ENSBTAG00000004448									ENSBTAG00000012630			ENSBTAG00000015254
ENSBTAG00000006939									ENSBTAG00000011146			ENSBTAG00000020446
ENSBTAG00000010390									ENSBTAG00000006716			ENSBTAG00000021544
ENSBTAG00000014326									ENSBTAG00000053179			ENSBTAG00000050317
ENSBTAG00000021181									ENSBTAG00000033255			ENSBTAG00000002484
ENSBTAG00000026199									ENSBTAG00000011593			ENSBTAG00000011083
ENSBTAG00000030170									ENSBTAG00000017863			ENSBTAG00000015529
ENSBTAG00000053179									ENSBTAG00000048565			ENSBTAG00000021789
ENSBTAG00000007237									ENSBTAG00000000133			ENSBTAG00000000133
ENSBTAG00000016131									ENSBTAG00000002082			ENSBTAG00000010303
ENSBTAG00000010153									ENSBTAG00000010303			ENSBTAG00000016268
ENSBTAG00000017469									ENSBTAG00000001009			ENSBTAG00000003901
ENSBTAG00000016819									ENSBTAG00000019604			ENSBTAG00000004510
ENSBTAG00000024449									ENSBTAG00000020225			ENSBTAG00000017622
ENSBTAG00000010899									ENSBTAG00000013472			ENSBTAG00000017983
ENSBTAG00000013533									ENSBTAG00000008897			ENSBTAG00000033504
ENSBTAG00000016071									ENSBTAG00000009826			ENSBTAG00000048565
ENSBTAG00000018292									ENSBTAG00000019711			ENSBTAG00000055145
ENSBTAG00000003401									ENSBTAG00000006984			ENSBTAG00000006396
ENSBTAG00000012408									ENSBTAG00000018517			ENSBTAG00000011554
ENSBTAG00000006377									ENSBTAG00000008863			ENSBTAG00000011846
ENSBTAG00000009543									ENSBTAG00000055062			ENSBTAG00000012962
ENSBTAG00000016269									ENSBTAG00000004115			ENSBTAG00000019743
ENSBTAG00000000517									ENSBTAG00000014494			ENSBTAG00000046540
ENSBTAG00000009819									ENSBTAG00000020602			ENSBTAG00000005076
ENSBTAG00000011953									ENSBTAG00000007153			ENSBTAG00000006377
ENSBTAG00000000277									ENSBTAG00000039160			ENSBTAG00000006731
ENSBTAG00000001333									ENSBTAG00000010347			ENSBTAG00000009918
ENSBTAG00000001601									ENSBTAG00000021250			ENSBTAG00000013669
ENSBTAG00000019787									ENSBTAG00000037811			ENSBTAG00000013772
ENSBTAG00000019960									ENSBTAG00000014151			ENSBTAG00000014460
ENSBTAG00000000215									ENSBTAG00000031444			ENSBTAG00000018267
ENSBTAG00000038795									ENSBTAG00000015297			ENSBTAG00000002676
ENSBTAG00000046248									ENSBTAG00000004275			ENSBTAG00000013170
ENSBTAG00000001189									ENSBTAG00000007863			ENSBTAG00000018918
ENSBTAG00000009761									ENSBTAG00000017135			ENSBTAG00000019220
ENSBTAG00000011258									ENSBTAG00000017287			ENSBTAG00000019349
ENSBTAG00000014376									ENSBTAG00000005434			ENSBTAG00000019593
ENSBTAG00000014612									ENSBTAG00000007626			ENSBTAG00000019852
ENSBTAG00000015089									ENSBTAG00000007331			ENSBTAG00000000607
ENSBTAG00000023814									ENSBTAG00000020297			ENSBTAG00000005678
ENSBTAG00000007661									ENSBTAG00000004291			ENSBTAG00000005765
ENSBTAG00000015986									ENSBTAG00000019409			ENSBTAG00000006125
ENSBTAG00000010356									ENSBTAG00000008143			ENSBTAG00000010801
ENSBTAG00000018761									ENSBTAG00000003727			ENSBTAG00000017824
ENSBTAG00000015381									ENSBTAG00000027684			ENSBTAG00000023032
ENSBTAG00000021424									ENSBTAG00000053390			ENSBTAG00000031194
ENSBTAG00000050361									ENSBTAG00000005615			ENSBTAG00000038107
ENSBTAG00000000660									ENSBTAG00000010739			ENSBTAG00000000837
ENSBTAG00000031814									ENSBTAG00000008341			ENSBTAG00000004679
ENSBTAG00000003692									ENSBTAG00000011196			ENSBTAG00000005933
ENSBTAG00000005008									ENSBTAG00000026676			ENSBTAG00000006806
ENSBTAG00000008499									ENSBTAG00000053050			ENSBTAG00000006882
ENSBTAG00000018562									ENSBTAG00000017801			ENSBTAG00000010658
ENSBTAG00000000842									ENSBTAG00000000524			ENSBTAG00000016528
ENSBTAG00000001522									ENSBTAG00000008008			ENSBTAG00000019188
ENSBTAG00000004238									ENSBTAG00000007901			ENSBTAG00000020215
ENSBTAG00000005978									ENSBTAG00000003908			ENSBTAG00000020689
ENSBTAG00000007068									ENSBTAG00000000432			ENSBTAG00000002745
ENSBTAG00000013363									ENSBTAG00000002885			ENSBTAG00000008441
ENSBTAG00000015403									ENSBTAG00000007103			ENSBTAG00000014558
ENSBTAG00000017021									ENSBTAG00000001821			ENSBTAG00000015546
ENSBTAG00000021799									ENSBTAG00000008442			ENSBTAG00000021461
ENSBTAG00000045767									ENSBTAG00000000842			ENSBTAG00000044150
ENSBTAG00000001066									ENSBTAG00000038337			ENSBTAG00000052290
ENSBTAG00000014773									ENSBTAG00000045862			ENSBTAG00000002846
ENSBTAG00000016315									ENSBTAG00000021709			ENSBTAG00000003813
ENSBTAG00000004281									ENSBTAG00000047238			ENSBTAG00000004420
ENSBTAG00000011245									ENSBTAG00000004975			ENSBTAG00000006894
ENSBTAG00000012442									ENSBTAG00000021144			ENSBTAG00000012461
ENSBTAG00000011126									ENSBTAG00000007079			ENSBTAG00000013123
ENSBTAG00000003418									ENSBTAG00000020645			ENSBTAG00000013545
ENSBTAG00000010739									ENSBTAG00000007421			ENSBTAG00000017136
ENSBTAG00000015537									ENSBTAG00000007661			ENSBTAG00000018972
ENSBTAG00000040065									ENSBTAG00000018033			ENSBTAG00000020944
ENSBTAG00000002628									ENSBTAG00000019272			ENSBTAG00000024928
ENSBTAG00000012999									ENSBTAG00000023787			ENSBTAG00000003547
ENSBTAG00000039684									ENSBTAG00000004238			ENSBTAG00000007402
ENSBTAG00000002258									ENSBTAG00000020173			ENSBTAG00000014850
ENSBTAG00000015710									ENSBTAG00000007981			ENSBTAG00000020595
ENSBTAG00000018463									ENSBTAG00000000944			ENSBTAG00000025526
ENSBTAG00000019251									ENSBTAG00000003043			ENSBTAG00000035958
ENSBTAG00000007860									ENSBTAG00000013885			ENSBTAG00000003014
ENSBTAG00000047238									ENSBTAG00000004553			ENSBTAG00000005119
ENSBTAG00000049297									ENSBTAG00000012496			ENSBTAG00000006482
ENSBTAG00000050618									ENSBTAG00000015133			ENSBTAG00000007515
ENSBTAG00000002683									ENSBTAG00000002628			ENSBTAG00000011488
ENSBTAG00000005947									ENSBTAG00000005808			ENSBTAG00000014102
ENSBTAG00000008341									ENSBTAG00000010155			ENSBTAG00000017750
ENSBTAG00000012925									ENSBTAG00000020034			ENSBTAG00000018249
ENSBTAG00000020164									ENSBTAG00000002455			ENSBTAG00000021986
ENSBTAG00000046337									ENSBTAG00000002746			ENSBTAG00000024341
ENSBTAG00000003639									ENSBTAG00000047330			ENSBTAG00000025516
ENSBTAG00000020935									ENSBTAG00000015145			ENSBTAG00000031640
ENSBTAG00000002596									ENSBTAG00000016506			ENSBTAG00000051385
ENSBTAG00000002608									ENSBTAG00000017461			ENSBTAG00000053889
ENSBTAG00000005913									ENSBTAG00000025257			ENSBTAG00000001310
ENSBTAG00000007121									ENSBTAG00000030845			ENSBTAG00000007757
ENSBTAG00000008650									ENSBTAG00000001321			ENSBTAG00000011889
ENSBTAG00000011921									ENSBTAG00000013368			ENSBTAG00000013045
ENSBTAG00000053911									ENSBTAG00000038326			ENSBTAG00000027407
ENSBTAG00000004881									ENSBTAG00000001189			ENSBTAG00000000099
ENSBTAG00000016548									ENSBTAG00000002352			ENSBTAG00000005682
ENSBTAG00000011059									ENSBTAG00000014113			ENSBTAG00000005812
ENSBTAG00000011593									ENSBTAG00000023144			ENSBTAG00000007763
ENSBTAG00000015874									ENSBTAG00000017547			ENSBTAG00000013723
ENSBTAG00000000105									ENSBTAG00000001066			ENSBTAG00000033032
ENSBTAG00000018013									ENSBTAG00000010992			ENSBTAG00000040398
ENSBTAG00000018959									ENSBTAG00000011578			ENSBTAG00000006395
ENSBTAG00000047330									ENSBTAG00000009137			ENSBTAG00000010949
ENSBTAG00000004207									ENSBTAG00000009381			ENSBTAG00000025571
ENSBTAG00000006672									ENSBTAG00000018951			ENSBTAG00000050052
ENSBTAG00000019250									ENSBTAG00000010386			ENSBTAG00000001848
ENSBTAG00000006951									ENSBTAG00000021837			ENSBTAG00000005730
ENSBTAG00000000454									ENSBTAG00000000672			ENSBTAG00000008964
ENSBTAG00000007520									ENSBTAG00000014609			ENSBTAG00000015160
ENSBTAG00000016762									ENSBTAG00000017875			ENSBTAG00000016366
ENSBTAG00000034609									ENSBTAG00000027246			ENSBTAG00000020787
ENSBTAG00000006506									ENSBTAG00000001244			ENSBTAG00000021188
ENSBTAG00000006581									ENSBTAG00000006282			ENSBTAG00000038312
ENSBTAG00000014230									ENSBTAG00000009061			ENSBTAG00000000056
ENSBTAG00000017395									ENSBTAG00000012771			ENSBTAG00000001302
ENSBTAG00000014295									ENSBTAG00000018531			ENSBTAG00000005588
ENSBTAG00000017313									ENSBTAG00000012380			ENSBTAG00000009107
ENSBTAG00000017832									ENSBTAG00000013569			ENSBTAG00000009607
ENSBTAG00000025898									ENSBTAG00000016168			ENSBTAG00000013593
ENSBTAG00000003147									ENSBTAG00000027020			ENSBTAG00000016824
ENSBTAG00000021879									ENSBTAG00000004989			ENSBTAG00000016954
ENSBTAG00000019703									ENSBTAG00000006223			ENSBTAG00000019094
ENSBTAG00000000347									ENSBTAG00000008719			ENSBTAG00000019696
ENSBTAG00000008090									ENSBTAG00000009668			ENSBTAG00000040076
ENSBTAG00000013290									ENSBTAG00000001745			ENSBTAG00000046765
ENSBTAG00000008863									ENSBTAG00000010681			ENSBTAG00000003713
ENSBTAG00000009289									ENSBTAG00000015815			ENSBTAG00000007932
ENSBTAG00000020316									ENSBTAG00000020801			ENSBTAG00000017689
ENSBTAG00000052504									ENSBTAG00000003397			ENSBTAG00000000653
ENSBTAG00000007755									ENSBTAG00000003923			ENSBTAG00000002401
ENSBTAG00000013009									ENSBTAG00000004072			ENSBTAG00000005191
ENSBTAG00000021143									ENSBTAG00000020554			ENSBTAG00000005198
ENSBTAG00000016977									ENSBTAG00000008933			ENSBTAG00000008543
ENSBTAG00000031444									ENSBTAG00000018463			ENSBTAG00000011563
ENSBTAG00000018403									ENSBTAG00000019532			ENSBTAG00000011921
ENSBTAG00000002039									ENSBTAG00000020865			ENSBTAG00000012475
ENSBTAG00000004428									ENSBTAG00000005477			ENSBTAG00000014380
ENSBTAG00000004997									ENSBTAG00000015100			ENSBTAG00000014820
ENSBTAG00000010416									ENSBTAG00000007988			ENSBTAG00000017860
ENSBTAG00000021709									ENSBTAG00000008636			ENSBTAG00000030542
ENSBTAG00000003371									ENSBTAG00000011238			ENSBTAG00000053372
ENSBTAG00000014835									ENSBTAG00000018473			ENSBTAG00000000789
ENSBTAG00000037413									ENSBTAG00000001578			ENSBTAG00000003237
ENSBTAG00000001338									ENSBTAG00000007213			ENSBTAG00000006501
ENSBTAG00000011892									ENSBTAG00000012526			ENSBTAG00000010604
ENSBTAG00000012704									ENSBTAG00000013367			ENSBTAG00000011043
ENSBTAG00000015889									ENSBTAG00000016762			ENSBTAG00000016737
ENSBTAG00000018189									ENSBTAG00000018119			ENSBTAG00000020307
ENSBTAG00000021035									ENSBTAG00000019060			ENSBTAG00000052532
ENSBTAG00000003820									ENSBTAG00000051907			ENSBTAG00000001342
ENSBTAG00000004275									ENSBTAG00000012117			ENSBTAG00000001602
ENSBTAG00000004954									ENSBTAG00000008915			ENSBTAG00000003857
ENSBTAG00000005345									ENSBTAG00000009271			ENSBTAG00000003981
ENSBTAG00000008592									ENSBTAG00000011409			ENSBTAG00000004902
ENSBTAG00000019072									ENSBTAG00000018013			ENSBTAG00000007430
ENSBTAG00000020736									ENSBTAG00000008136			ENSBTAG00000010324
ENSBTAG00000054306									ENSBTAG00000020921			ENSBTAG00000010830
ENSBTAG00000054951									ENSBTAG00000014953			ENSBTAG00000011461
ENSBTAG00000001244									ENSBTAG00000020860			ENSBTAG00000013411
ENSBTAG00000047874									ENSBTAG00000012695			ENSBTAG00000014024
ENSBTAG00000002271									ENSBTAG00000014685			ENSBTAG00000014202
ENSBTAG00000005140									ENSBTAG00000025398			ENSBTAG00000014215
ENSBTAG00000039335									ENSBTAG00000052916			ENSBTAG00000015280
ENSBTAG00000032289									ENSBTAG00000005564			ENSBTAG00000016738
ENSBTAG00000003489									ENSBTAG00000010987			ENSBTAG00000016963
ENSBTAG00000011103									ENSBTAG00000017060			ENSBTAG00000021837
ENSBTAG00000016782									ENSBTAG00000017465			ENSBTAG00000027409
ENSBTAG00000018775									ENSBTAG00000007455			ENSBTAG00000003923
ENSBTAG00000013282									ENSBTAG00000008953			ENSBTAG00000007105
ENSBTAG00000011847									ENSBTAG00000010922			ENSBTAG00000008301
ENSBTAG00000013103									ENSBTAG00000019250			ENSBTAG00000012481
ENSBTAG00000021209									ENSBTAG00000003038			ENSBTAG00000015408
ENSBTAG00000046699									ENSBTAG00000045767			ENSBTAG00000016367
ENSBTAG00000015385									ENSBTAG00000000941			ENSBTAG00000019129
ENSBTAG00000019436									ENSBTAG00000013118			ENSBTAG00000007901
ENSBTAG00000012225									ENSBTAG00000020294			ENSBTAG00000013008
ENSBTAG00000014091									ENSBTAG00000002947			ENSBTAG00000021902
ENSBTAG00000006982									ENSBTAG00000020535			ENSBTAG00000032122
ENSBTAG00000009565									ENSBTAG00000003147			ENSBTAG00000032719
ENSBTAG00000011125									ENSBTAG00000003341			ENSBTAG00000003329
ENSBTAG00000021856									ENSBTAG00000024503			ENSBTAG00000006374
ENSBTAG00000002357									ENSBTAG00000003922			ENSBTAG00000011238
ENSBTAG00000011975									ENSBTAG00000016345			ENSBTAG00000012957
ENSBTAG00000013414									ENSBTAG00000007338			ENSBTAG00000019086
ENSBTAG00000020904									ENSBTAG00000009658			ENSBTAG00000019782
ENSBTAG00000046959									ENSBTAG00000001060			ENSBTAG00000026772
ENSBTAG00000015758									ENSBTAG00000002623			ENSBTAG00000046019
ENSBTAG00000002006									ENSBTAG00000020935			ENSBTAG00000002092
ENSBTAG00000007331									ENSBTAG00000000559			ENSBTAG00000004377
ENSBTAG00000045862									ENSBTAG00000006082			ENSBTAG00000005615
ENSBTAG00000010922									ENSBTAG00000015278			ENSBTAG00000005674
ENSBTAG00000017363									ENSBTAG00000010487			ENSBTAG00000014440
ENSBTAG00000021202									ENSBTAG00000015403			ENSBTAG00000014685
ENSBTAG00000018349									ENSBTAG00000013533			ENSBTAG00000017175
ENSBTAG00000031851									ENSBTAG00000014614			ENSBTAG00000017615
ENSBTAG00000000322									ENSBTAG00000018061			ENSBTAG00000019153
ENSBTAG00000005115									ENSBTAG00000004679			ENSBTAG00000019432
ENSBTAG00000010721									ENSBTAG00000014295			ENSBTAG00000019518
ENSBTAG00000011257									ENSBTAG00000042297			ENSBTAG00000026461
ENSBTAG00000020384									ENSBTAG00000017832			ENSBTAG00000030966
ENSBTAG00000002468									ENSBTAG00000007935			ENSBTAG00000033015
ENSBTAG00000004291									ENSBTAG00000009256			ENSBTAG00000034295
ENSBTAG00000004999									ENSBTAG00000016819			ENSBTAG00000045498
ENSBTAG00000009256									ENSBTAG00000020420			ENSBTAG00000045824
ENSBTAG00000009960									ENSBTAG00000015163			ENSBTAG00000003832
ENSBTAG00000015043									ENSBTAG00000050904			ENSBTAG00000008801
ENSBTAG00000020015									ENSBTAG00000000215			ENSBTAG00000010289
ENSBTAG00000038650									ENSBTAG00000014898			ENSBTAG00000012977
ENSBTAG00000045828									ENSBTAG00000003257			ENSBTAG00000013627
ENSBTAG00000004931									ENSBTAG00000010135			ENSBTAG00000017121
ENSBTAG00000006111									ENSBTAG00000019630			ENSBTAG00000017220
ENSBTAG00000005165									ENSBTAG00000008424			ENSBTAG00000021965
ENSBTAG00000008462									ENSBTAG00000000347			ENSBTAG00000046359
ENSBTAG00000009292									ENSBTAG00000004554			ENSBTAG00000047035
ENSBTAG00000015154									ENSBTAG00000006846			ENSBTAG00000003920
ENSBTAG00000017873									ENSBTAG00000011043			ENSBTAG00000007421
ENSBTAG00000005654									ENSBTAG00000013363			ENSBTAG00000007884
ENSBTAG00000016918									ENSBTAG00000010416			ENSBTAG00000011623
ENSBTAG00000018271									ENSBTAG00000011258			ENSBTAG00000012288
ENSBTAG00000000144									ENSBTAG00000010498			ENSBTAG00000016235
ENSBTAG00000007988									ENSBTAG00000008057			ENSBTAG00000017850
ENSBTAG00000002108									ENSBTAG00000022715			ENSBTAG00000000873
ENSBTAG00000021491									ENSBTAG00000026825			ENSBTAG00000003079
ENSBTAG00000018061									ENSBTAG00000050361			ENSBTAG00000004524
ENSBTAG00000018373									ENSBTAG00000010390			ENSBTAG00000008933
ENSBTAG00000003288									ENSBTAG00000016131			ENSBTAG00000012808
ENSBTAG00000003642									ENSBTAG00000025250			ENSBTAG00000013531
ENSBTAG00000013100									ENSBTAG00000032515			ENSBTAG00000016591
ENSBTAG00000019980									ENSBTAG00000050420			ENSBTAG00000019216
ENSBTAG00000003314									ENSBTAG00000005140			ENSBTAG00000021938
ENSBTAG00000004735									ENSBTAG00000008151			ENSBTAG00000007445
ENSBTAG00000045779									ENSBTAG00000053497			ENSBTAG00000011951
ENSBTAG00000004631									ENSBTAG00000046555			ENSBTAG00000013315
ENSBTAG00000011734									ENSBTAG00000011044			ENSBTAG00000018415
ENSBTAG00000037811									ENSBTAG00000016782			ENSBTAG00000020699
ENSBTAG00000002882									ENSBTAG00000023028			ENSBTAG00000031500
ENSBTAG00000001938									ENSBTAG00000021143			ENSBTAG00000000080
ENSBTAG00000010328									ENSBTAG00000039684			ENSBTAG00000000359
ENSBTAG00000004085									ENSBTAG00000009565			ENSBTAG00000001741
ENSBTAG00000049919									ENSBTAG00000014230			ENSBTAG00000003027
ENSBTAG00000010799									ENSBTAG00000012700			ENSBTAG00000004256
ENSBTAG00000015988									ENSBTAG00000016093			ENSBTAG00000007315
ENSBTAG00000054680									ENSBTAG00000016730			ENSBTAG00000009137
ENSBTAG00000010627									ENSBTAG00000031814			ENSBTAG00000010632
ENSBTAG00000021596									ENSBTAG00000001712			ENSBTAG00000011636
ENSBTAG00000002719									ENSBTAG00000004154			ENSBTAG00000014823
ENSBTAG00000012849									ENSBTAG00000000816			ENSBTAG00000015804
ENSBTAG00000003115									ENSBTAG00000024909			ENSBTAG00000004079
ENSBTAG00000009218									ENSBTAG00000009552			ENSBTAG00000004540
ENSBTAG00000018801									ENSBTAG00000013677			ENSBTAG00000006085
ENSBTAG00000040551									ENSBTAG00000027051			ENSBTAG00000016388
ENSBTAG00000043994									ENSBTAG00000001198			ENSBTAG00000016764
ENSBTAG00000009848									ENSBTAG00000002736			ENSBTAG00000018785
ENSBTAG00000002341									ENSBTAG00000013884			ENSBTAG00000019971
ENSBTAG00000006928									ENSBTAG00000032289			ENSBTAG00000002463
ENSBTAG00000016899									ENSBTAG00000045582			ENSBTAG00000003644
ENSBTAG00000023610									ENSBTAG00000003256			ENSBTAG00000018637
ENSBTAG00000039980									ENSBTAG00000046248			ENSBTAG00000020109
ENSBTAG00000006118									ENSBTAG00000007068			ENSBTAG00000023601
ENSBTAG00000019262									ENSBTAG00000012849			ENSBTAG00000002708
ENSBTAG00000009097									ENSBTAG00000025868			ENSBTAG00000005446
ENSBTAG00000051298									ENSBTAG00000000202			ENSBTAG00000007611
ENSBTAG00000006969									ENSBTAG00000001029			ENSBTAG00000009549
ENSBTAG00000006972									ENSBTAG00000006581			ENSBTAG00000013368
ENSBTAG00000010368									ENSBTAG00000015089			ENSBTAG00000016350
ENSBTAG00000012004									ENSBTAG00000015582			ENSBTAG00000016733
ENSBTAG00000012698									ENSBTAG00000006377			ENSBTAG00000017706
ENSBTAG00000018073									ENSBTAG00000051298			ENSBTAG00000020414
ENSBTAG00000021673									ENSBTAG00000033032			ENSBTAG00000021715
ENSBTAG00000027020									ENSBTAG00000006039			ENSBTAG00000047944
ENSBTAG00000031171									ENSBTAG00000015710			ENSBTAG00000051621
ENSBTAG00000008934									ENSBTAG00000001446			ENSBTAG00000002736
ENSBTAG00000004018									ENSBTAG00000002534			ENSBTAG00000009476
ENSBTAG00000008736									ENSBTAG00000004999			ENSBTAG00000010863
ENSBTAG00000009035									ENSBTAG00000006505			ENSBTAG00000011082
ENSBTAG00000014031									ENSBTAG00000007196			ENSBTAG00000019998
ENSBTAG00000000641									ENSBTAG00000018040			ENSBTAG00000039962
ENSBTAG00000021978									ENSBTAG00000012090			ENSBTAG00000047061
ENSBTAG00000003039									ENSBTAG00000012387			ENSBTAG00000012678
ENSBTAG00000004401									ENSBTAG00000017597			ENSBTAG00000002095
ENSBTAG00000005564									ENSBTAG00000047582			ENSBTAG00000018915
ENSBTAG00000005905									ENSBTAG00000004079			ENSBTAG00000021087
ENSBTAG00000010106									ENSBTAG00000008579			ENSBTAG00000021596
ENSBTAG00000013054									ENSBTAG00000010191			ENSBTAG00000031837
ENSBTAG00000052916									ENSBTAG00000013749			ENSBTAG00000054061
ENSBTAG00000012146									ENSBTAG00000047325			ENSBTAG00000002367
ENSBTAG00000018048									ENSBTAG00000000105			ENSBTAG00000004511
ENSBTAG00000018216									ENSBTAG00000001161			ENSBTAG00000006370
ENSBTAG00000001470									ENSBTAG00000012442			ENSBTAG00000008505
ENSBTAG00000002278									ENSBTAG00000011304			ENSBTAG00000009223
ENSBTAG00000003741									ENSBTAG00000020884			ENSBTAG00000016126
ENSBTAG00000014324									ENSBTAG00000021574			ENSBTAG00000001781
ENSBTAG00000014575									ENSBTAG00000002135			ENSBTAG00000004803
ENSBTAG00000015188									ENSBTAG00000008737			ENSBTAG00000006770
ENSBTAG00000003458									ENSBTAG00000012931			ENSBTAG00000010101
ENSBTAG00000004079									ENSBTAG00000030940			ENSBTAG00000016335
ENSBTAG00000013573									ENSBTAG00000012698			ENSBTAG00000017580
ENSBTAG00000054741									ENSBTAG00000019866			ENSBTAG00000019887
ENSBTAG00000010552									ENSBTAG00000031441			ENSBTAG00000039374
ENSBTAG00000015961									ENSBTAG00000008631			ENSBTAG00000004403
ENSBTAG00000017461									ENSBTAG00000010204			ENSBTAG00000005631
ENSBTAG00000030282									ENSBTAG00000014612			ENSBTAG00000008287
ENSBTAG00000002633									ENSBTAG00000017165			ENSBTAG00000008548
ENSBTAG00000021671									ENSBTAG00000002266			ENSBTAG00000009251
ENSBTAG00000053188									ENSBTAG00000004310			ENSBTAG00000016975
ENSBTAG00000008180									ENSBTAG00000011851			ENSBTAG00000019325
ENSBTAG00000009786									ENSBTAG00000015441			ENSBTAG00000020752
ENSBTAG00000017287									ENSBTAG00000054131			ENSBTAG00000024884
ENSBTAG00000010785									ENSBTAG00000005280			ENSBTAG00000037703
ENSBTAG00000013631									ENSBTAG00000006360			ENSBTAG00000049599
ENSBTAG00000002435									ENSBTAG00000008096			ENSBTAG00000011815
ENSBTAG00000010659									ENSBTAG00000019203			ENSBTAG00000018803
ENSBTAG00000012307									ENSBTAG00000001585			ENSBTAG00000018882
ENSBTAG00000012519									ENSBTAG00000002101			ENSBTAG00000038116
ENSBTAG00000018661									ENSBTAG00000007896			ENSBTAG00000005160
ENSBTAG00000020060									ENSBTAG00000015758			ENSBTAG00000006200
ENSBTAG00000033731									ENSBTAG00000051913			ENSBTAG00000006990
ENSBTAG00000006695									ENSBTAG00000003259			ENSBTAG00000010427
ENSBTAG00000013340									ENSBTAG00000009924			ENSBTAG00000014798
ENSBTAG00000015426									ENSBTAG00000030453			ENSBTAG00000016133
ENSBTAG00000016708									ENSBTAG00000035945			ENSBTAG00000019072
ENSBTAG00000053007									ENSBTAG00000004349			ENSBTAG00000033333
ENSBTAG00000000894									ENSBTAG00000003450			ENSBTAG00000003848
ENSBTAG00000005304									ENSBTAG00000008147			ENSBTAG00000008025
ENSBTAG00000014685									ENSBTAG00000031998			ENSBTAG00000009099
ENSBTAG00000018868									ENSBTAG00000006409			ENSBTAG00000016041
ENSBTAG00000005120									ENSBTAG00000010888			ENSBTAG00000017451
ENSBTAG00000010649									ENSBTAG00000016649			ENSBTAG00000020040
ENSBTAG00000012712									ENSBTAG00000018959			ENSBTAG00000025762
ENSBTAG00000013356									ENSBTAG00000018761			ENSBTAG00000030974
ENSBTAG00000008758									ENSBTAG00000021157			ENSBTAG00000000417
ENSBTAG00000016730									ENSBTAG00000054306			ENSBTAG00000001830
ENSBTAG00000037558									ENSBTAG00000015537			ENSBTAG00000010109
ENSBTAG00000009805									ENSBTAG00000017395			ENSBTAG00000010297
ENSBTAG00000011849									ENSBTAG00000019703			ENSBTAG00000018973
ENSBTAG00000013057									ENSBTAG00000021856			ENSBTAG00000019181
ENSBTAG00000015277									ENSBTAG00000001296			ENSBTAG00000020758
ENSBTAG00000006501									ENSBTAG00000012640			ENSBTAG00000000042
ENSBTAG00000007935									ENSBTAG00000013727			ENSBTAG00000003775
ENSBTAG00000011851									ENSBTAG00000014548			ENSBTAG00000005289
ENSBTAG00000031252									ENSBTAG00000011784			ENSBTAG00000006506
ENSBTAG00000037768									ENSBTAG00000012450			ENSBTAG00000011832
ENSBTAG00000013505									ENSBTAG00000021499			ENSBTAG00000014549
ENSBTAG00000018823									ENSBTAG00000021671			ENSBTAG00000017517
ENSBTAG00000020192									ENSBTAG00000040055			ENSBTAG00000039453
ENSBTAG00000034995									ENSBTAG00000055296			ENSBTAG00000040323
ENSBTAG00000045744									ENSBTAG00000002767			ENSBTAG00000045762
ENSBTAG00000002101									ENSBTAG00000017346			ENSBTAG00000001663
ENSBTAG00000005193									ENSBTAG00000019819			ENSBTAG00000003543
ENSBTAG00000006367									ENSBTAG00000049422			ENSBTAG00000009462
ENSBTAG00000008406									ENSBTAG00000010948			ENSBTAG00000010681
ENSBTAG00000020054									ENSBTAG00000004307			ENSBTAG00000013607
ENSBTAG00000020420									ENSBTAG00000020674			ENSBTAG00000018372
ENSBTAG00000003257									ENSBTAG00000022514			ENSBTAG00000019714
ENSBTAG00000003636									ENSBTAG00000005165			ENSBTAG00000020427
ENSBTAG00000008954									ENSBTAG00000006939			ENSBTAG00000003315
ENSBTAG00000017124									ENSBTAG00000006751			ENSBTAG00000004498
ENSBTAG00000017329									ENSBTAG00000002837			ENSBTAG00000021777
ENSBTAG00000049995									ENSBTAG00000004283			ENSBTAG00000034945
ENSBTAG00000026111									ENSBTAG00000005205			ENSBTAG00000002580
ENSBTAG00000052466									ENSBTAG00000004428			ENSBTAG00000006014
ENSBTAG00000054572									ENSBTAG00000005269			ENSBTAG00000012704
ENSBTAG00000005413									ENSBTAG00000008216			ENSBTAG00000001931
ENSBTAG00000005448									ENSBTAG00000009426			ENSBTAG00000005647
ENSBTAG00000005862									ENSBTAG00000010109			ENSBTAG00000006712
ENSBTAG00000007357									ENSBTAG00000010721			ENSBTAG00000010772
ENSBTAG00000020199									ENSBTAG00000012784			ENSBTAG00000011268
ENSBTAG00000002402									ENSBTAG00000014326			ENSBTAG00000038330
ENSBTAG00000003553									ENSBTAG00000017021			ENSBTAG00000001675
ENSBTAG00000013919									ENSBTAG00000018643			ENSBTAG00000006282
ENSBTAG00000018543									ENSBTAG00000021181			ENSBTAG00000006446
ENSBTAG00000000181									ENSBTAG00000039462			ENSBTAG00000006611
ENSBTAG00000004499									ENSBTAG00000016746			ENSBTAG00000016368
ENSBTAG00000007875									ENSBTAG00000002444			ENSBTAG00000004541
ENSBTAG00000015280									ENSBTAG00000011998			ENSBTAG00000008461
ENSBTAG00000017753									ENSBTAG00000015986			ENSBTAG00000010450
ENSBTAG00000019903									ENSBTAG00000021582			ENSBTAG00000011102
ENSBTAG00000003264									ENSBTAG00000007121			ENSBTAG00000020943
ENSBTAG00000020595									ENSBTAG00000007237			ENSBTAG00000005908
ENSBTAG00000002786									ENSBTAG00000021162			ENSBTAG00000010698
ENSBTAG00000003454									ENSBTAG00000006065			ENSBTAG00000011899
ENSBTAG00000005714									ENSBTAG00000008934			ENSBTAG00000017567
ENSBTAG00000016199									ENSBTAG00000024449			ENSBTAG00000018951
ENSBTAG00000006542									ENSBTAG00000013761			ENSBTAG00000019937
ENSBTAG00000001038									ENSBTAG00000006969			ENSBTAG00000001009
ENSBTAG00000011421									ENSBTAG00000012225			ENSBTAG00000002593
ENSBTAG00000021254									ENSBTAG00000014730			ENSBTAG00000011963
ENSBTAG00000002224									ENSBTAG00000010774			ENSBTAG00000013126
ENSBTAG00000011105									ENSBTAG00000002882			ENSBTAG00000014253
ENSBTAG00000012671									ENSBTAG00000016975			ENSBTAG00000017368
ENSBTAG00000019953									ENSBTAG00000012397			ENSBTAG00000018897
ENSBTAG00000005550									ENSBTAG00000006410			ENSBTAG00000001071
ENSBTAG00000016297									ENSBTAG00000001192			ENSBTAG00000001717
ENSBTAG00000019110									ENSBTAG00000014773			ENSBTAG00000006878
ENSBTAG00000019883									ENSBTAG00000033316			ENSBTAG00000012103
ENSBTAG00000010598									ENSBTAG00000021254			ENSBTAG00000012607
ENSBTAG00000002834									ENSBTAG00000001938			ENSBTAG00000013973
ENSBTAG00000009020									ENSBTAG00000002103			ENSBTAG00000009969
ENSBTAG00000027173									ENSBTAG00000008181			ENSBTAG00000011517
ENSBTAG00000005832									ENSBTAG00000015381			ENSBTAG00000011571
ENSBTAG00000013760									ENSBTAG00000024803			ENSBTAG00000019711
ENSBTAG00000016311									ENSBTAG00000004448			ENSBTAG00000026375
ENSBTAG00000021058									ENSBTAG00000002224			ENSBTAG00000032093
ENSBTAG00000021157									ENSBTAG00000008758			ENSBTAG00000010208
ENSBTAG00000002080									ENSBTAG00000004783			ENSBTAG00000010721
ENSBTAG00000016869									ENSBTAG00000016315			ENSBTAG00000020309
ENSBTAG00000020764									ENSBTAG00000044006			ENSBTAG00000004000
ENSBTAG00000004906									ENSBTAG00000018775			ENSBTAG00000013947
ENSBTAG00000012865									ENSBTAG00000021686			ENSBTAG00000019298
ENSBTAG00000013843									ENSBTAG00000011953			ENSBTAG00000020850
ENSBTAG00000017139									ENSBTAG00000013060			ENSBTAG00000022022
ENSBTAG00000009232									ENSBTAG00000005016			ENSBTAG00000002669
ENSBTAG00000010866									ENSBTAG00000055257			ENSBTAG00000008339
ENSBTAG00000013165									ENSBTAG00000001717			ENSBTAG00000014230
ENSBTAG00000015805									ENSBTAG00000002435			ENSBTAG00000018903
ENSBTAG00000054811									ENSBTAG00000020056			ENSBTAG00000019933
ENSBTAG00000020153									ENSBTAG00000021746			ENSBTAG00000020034
ENSBTAG00000017571									ENSBTAG00000010664			ENSBTAG00000020630
ENSBTAG00000003786									ENSBTAG00000011887			ENSBTAG00000039212
ENSBTAG00000015892									ENSBTAG00000015266			ENSBTAG00000020837
ENSBTAG00000015571									ENSBTAG00000006966			ENSBTAG00000027516
ENSBTAG00000000343									ENSBTAG00000001027			ENSBTAG00000012480
ENSBTAG00000011793									ENSBTAG00000001465			ENSBTAG00000014092
ENSBTAG00000010801									ENSBTAG00000006367			ENSBTAG00000018534
ENSBTAG00000017053									ENSBTAG00000015172			ENSBTAG00000044100
ENSBTAG00000003503									ENSBTAG00000019262			ENSBTAG00000002145
ENSBTAG00000030456									ENSBTAG00000015978			ENSBTAG00000015912
ENSBTAG00000007578									ENSBTAG00000005832			ENSBTAG00000018499
ENSBTAG00000009127									ENSBTAG00000011563			ENSBTAG00000007626
ENSBTAG00000017779									ENSBTAG00000014239			ENSBTAG00000015366
ENSBTAG00000038540									ENSBTAG00000006452			ENSBTAG00000016075
ENSBTAG00000039682									ENSBTAG00000047874			ENSBTAG00000018810
ENSBTAG00000000074									ENSBTAG00000014435			ENSBTAG00000005207
ENSBTAG00000013167									ENSBTAG00000004427			ENSBTAG00000008184
ENSBTAG00000013922									ENSBTAG00000054811			ENSBTAG00000009194
ENSBTAG00000001105									ENSBTAG00000016548			ENSBTAG00000018020
ENSBTAG00000032680									ENSBTAG00000001137			ENSBTAG00000019341
ENSBTAG00000008434									ENSBTAG00000008555			ENSBTAG00000008579
ENSBTAG00000003607									ENSBTAG00000009218			ENSBTAG00000013150
ENSBTAG00000010509									ENSBTAG00000011103			ENSBTAG00000013971
ENSBTAG00000015698									ENSBTAG00000012829			ENSBTAG00000004789
ENSBTAG00000021887									ENSBTAG00000014261			ENSBTAG00000006391
ENSBTAG00000009928									ENSBTAG00000021202			ENSBTAG00000007685
ENSBTAG00000027516									ENSBTAG00000046185			ENSBTAG00000010371
ENSBTAG00000008661									ENSBTAG00000001721			ENSBTAG00000016822
ENSBTAG00000011895									ENSBTAG00000008852			ENSBTAG00000030521
ENSBTAG00000021822									ENSBTAG00000019033			ENSBTAG00000003094
ENSBTAG00000003632									ENSBTAG00000001898			ENSBTAG00000018240
ENSBTAG00000005796									ENSBTAG00000003418			ENSBTAG00000030334
ENSBTAG00000010843									ENSBTAG00000009292			ENSBTAG00000012089
ENSBTAG00000019091									ENSBTAG00000011245			ENSBTAG00000017440
ENSBTAG00000021961									ENSBTAG00000013931			ENSBTAG00000020934
ENSBTAG00000001598									ENSBTAG00000050824			ENSBTAG00000021096
ENSBTAG00000011214									ENSBTAG00000003458
ENSBTAG00000030749									ENSBTAG00000019369
ENSBTAG00000019455									ENSBTAG00000019652
ENSBTAG00000012990									ENSBTAG00000037644
ENSBTAG00000053406									ENSBTAG00000012519
ENSBTAG00000009281									ENSBTAG00000017329
ENSBTAG00000016589									ENSBTAG00000050618
ENSBTAG00000018691									ENSBTAG00000055254
ENSBTAG00000009509									ENSBTAG00000013103
ENSBTAG00000015802									ENSBTAG00000014353
ENSBTAG00000000422									ENSBTAG00000016098
ENSBTAG00000005178									ENSBTAG00000000277
ENSBTAG00000018297									ENSBTAG00000007512
ENSBTAG00000010246									ENSBTAG00000009035
ENSBTAG00000012998									ENSBTAG00000017469
ENSBTAG00000014517									ENSBTAG00000010799
ENSBTAG00000017605									ENSBTAG00000013613
ENSBTAG00000021849									ENSBTAG00000027676
ENSBTAG00000019440									ENSBTAG00000003692
ENSBTAG00000014119									ENSBTAG00000004540
ENSBTAG00000006307									ENSBTAG00000004931
ENSBTAG00000008765									ENSBTAG00000019787
ENSBTAG00000040206									ENSBTAG00000006702
ENSBTAG00000011072									ENSBTAG00000011544
ENSBTAG00000048246									ENSBTAG00000012088
ENSBTAG00000009796									ENSBTAG00000021455
ENSBTAG00000027728									ENSBTAG00000021048
ENSBTAG00000001104									ENSBTAG00000021151
ENSBTAG00000008541									ENSBTAG00000045980
ENSBTAG00000013031									ENSBTAG00000006882
ENSBTAG00000031679									ENSBTAG00000009580
ENSBTAG00000036298									ENSBTAG00000015894
ENSBTAG00000015242									ENSBTAG00000017753
ENSBTAG00000021076									ENSBTAG00000003585
ENSBTAG00000012537									ENSBTAG00000005354
ENSBTAG00000017835									ENSBTAG00000013573
ENSBTAG00000021921									ENSBTAG00000014032
ENSBTAG00000055282									ENSBTAG00000020277
ENSBTAG00000014611									ENSBTAG00000004281
ENSBTAG00000012338									ENSBTAG00000010153
ENSBTAG00000012800									ENSBTAG00000017244
ENSBTAG00000019692									ENSBTAG00000019220
ENSBTAG00000030595									ENSBTAG00000020384
ENSBTAG00000053223									ENSBTAG00000020736
ENSBTAG00000007013									ENSBTAG00000021424
ENSBTAG00000008313									ENSBTAG00000006378
ENSBTAG00000015337									ENSBTAG00000009336
ENSBTAG00000009576									ENSBTAG00000012878
ENSBTAG00000022204									ENSBTAG00000026199
ENSBTAG00000016563									ENSBTAG00000027916
ENSBTAG00000017242									ENSBTAG00000040361
ENSBTAG00000017882									ENSBTAG00000047998
ENSBTAG00000046192									ENSBTAG00000002341
ENSBTAG00000000025									ENSBTAG00000002551
ENSBTAG00000006708									ENSBTAG00000005299
ENSBTAG00000015436									ENSBTAG00000012142
ENSBTAG00000022167									ENSBTAG00000016152
ENSBTAG00000006001									ENSBTAG00000043981
ENSBTAG00000034992									ENSBTAG00000002382
ENSBTAG00000011140									ENSBTAG00000012957
ENSBTAG00000010867									ENSBTAG00000015376
ENSBTAG00000023384									ENSBTAG00000000064
ENSBTAG00000003959									ENSBTAG00000014711
ENSBTAG00000031185									ENSBTAG00000001517
ENSBTAG00000000172									ENSBTAG00000009384
ENSBTAG00000000295									ENSBTAG00000039212
ENSBTAG00000008654									ENSBTAG00000040512
ENSBTAG00000011332									ENSBTAG00000013465
ENSBTAG00000002823									ENSBTAG00000024928
ENSBTAG00000012072									ENSBTAG00000048782
ENSBTAG00000006941									ENSBTAG00000001601
ENSBTAG00000007946									ENSBTAG00000003490
ENSBTAG00000012432									ENSBTAG00000008545
ENSBTAG00000012980									ENSBTAG00000017002
ENSBTAG00000010955									ENSBTAG00000019366
ENSBTAG00000016760									ENSBTAG00000008482
ENSBTAG00000021935									ENSBTAG00000000752
ENSBTAG00000044132									ENSBTAG00000003547
ENSBTAG00000015352									ENSBTAG00000006792
ENSBTAG00000019714									ENSBTAG00000010356
ENSBTAG00000006819									ENSBTAG00000011975
ENSBTAG00000011368									ENSBTAG00000013926
ENSBTAG00000014064									ENSBTAG00000006501
ENSBTAG00000014294									ENSBTAG00000006785
ENSBTAG00000017527									ENSBTAG00000000675
ENSBTAG00000050962									ENSBTAG00000006982
ENSBTAG00000010387									ENSBTAG00000007531
									ENSBTAG00000013100
									ENSBTAG00000015060
									ENSBTAG00000047834
									ENSBTAG00000053220
									ENSBTAG00000001207
									ENSBTAG00000004085
									ENSBTAG00000009079
									ENSBTAG00000046332
									ENSBTAG00000002271
									ENSBTAG00000004881
									ENSBTAG00000012737
									ENSBTAG00000019386
									ENSBTAG00000008550
									ENSBTAG00000040215
									ENSBTAG00000013165
									ENSBTAG00000013851
									ENSBTAG00000014376
									ENSBTAG00000020662
									ENSBTAG00000020904
									ENSBTAG00000015413
									ENSBTAG00000007979
									ENSBTAG00000011480
									ENSBTAG00000010451
									ENSBTAG00000009252
									ENSBTAG00000027760
									ENSBTAG00000006713
									ENSBTAG00000014824
									ENSBTAG00000017299
									ENSBTAG00000011127
									ENSBTAG00000054188
									ENSBTAG00000007755
									ENSBTAG00000040065
									ENSBTAG00000009819
									ENSBTAG00000023814
									ENSBTAG00000004259
									ENSBTAG00000010388
									ENSBTAG00000016071
									ENSBTAG00000004258
									ENSBTAG00000019267
									ENSBTAG00000015520
									ENSBTAG00000015889
									ENSBTAG00000033453
									ENSBTAG00000009956
									ENSBTAG00000012861
									ENSBTAG00000011059
									ENSBTAG00000016588
									ENSBTAG00000008963
									ENSBTAG00000016269
									ENSBTAG00000021130
									ENSBTAG00000000246
									ENSBTAG00000005055
									ENSBTAG00000024275
									ENSBTAG00000001008
									ENSBTAG00000002298
									ENSBTAG00000018722
									ENSBTAG00000033217
									ENSBTAG00000001631
									ENSBTAG00000030801
									ENSBTAG00000010161
									ENSBTAG00000000807
									ENSBTAG00000021204
									ENSBTAG00000003399
									ENSBTAG00000005726
									ENSBTAG00000001081
									ENSBTAG00000009618
									ENSBTAG00000011785
									ENSBTAG00000013669
									ENSBTAG00000018292
									ENSBTAG00000049733
									ENSBTAG00000009844
									ENSBTAG00000007964
									ENSBTAG00000019478
									ENSBTAG00000035556
									ENSBTAG00000001737
									ENSBTAG00000004735
									ENSBTAG00000013861
									ENSBTAG00000035226
									ENSBTAG00000016969
									ENSBTAG00000006404
									ENSBTAG00000007303
									ENSBTAG00000018216
									ENSBTAG00000024726
									ENSBTAG00000009483
									ENSBTAG00000014111
									ENSBTAG00000015546
									ENSBTAG00000002683
									ENSBTAG00000011416
									ENSBTAG00000011636
									ENSBTAG00000002979
									ENSBTAG00000007435
									ENSBTAG00000018810
									ENSBTAG00000030425
									ENSBTAG00000004993
									ENSBTAG00000011814
									ENSBTAG00000000507
									ENSBTAG00000011843
									ENSBTAG00000014453
									ENSBTAG00000017368
									ENSBTAG00000002820
									ENSBTAG00000009795
									ENSBTAG00000011067
									ENSBTAG00000015598
									ENSBTAG00000020199
									ENSBTAG00000003314
									ENSBTAG00000008761
									ENSBTAG00000019983
									ENSBTAG00000003820
									ENSBTAG00000004230
									ENSBTAG00000004631
									ENSBTAG00000012063
									ENSBTAG00000018915
									ENSBTAG00000019937
									ENSBTAG00000020307
									ENSBTAG00000051183
									ENSBTAG00000011268
									ENSBTAG00000014793
									ENSBTAG00000032340
									ENSBTAG00000008493
									ENSBTAG00000008772
									ENSBTAG00000020773
									ENSBTAG00000004552
									ENSBTAG00000007602
									ENSBTAG00000012925
									ENSBTAG00000016451
									ENSBTAG00000017256
									ENSBTAG00000018050
									ENSBTAG00000044204
									ENSBTAG00000008303
									ENSBTAG00000017177
									ENSBTAG00000000305
									ENSBTAG00000014127
									ENSBTAG00000009097
									ENSBTAG00000001116
									ENSBTAG00000013593
									ENSBTAG00000017267
									ENSBTAG00000051210
									ENSBTAG00000009838
									ENSBTAG00000017580
									ENSBTAG00000017636
									ENSBTAG00000019432
									ENSBTAG00000019465
									ENSBTAG00000001408
									ENSBTAG00000001528
									ENSBTAG00000002929
									ENSBTAG00000014588
									ENSBTAG00000045795
									ENSBTAG00000048151
									ENSBTAG00000001403
									ENSBTAG00000005862
									ENSBTAG00000011931
									ENSBTAG00000015343
									ENSBTAG00000016708
									ENSBTAG00000000660
									ENSBTAG00000012927
									ENSBTAG00000014166
									ENSBTAG00000018562
									ENSBTAG00000026963
									ENSBTAG00000019436
									ENSBTAG00000019730
									ENSBTAG00000000622
									ENSBTAG00000014728
									ENSBTAG00000015154
									ENSBTAG00000002866
									ENSBTAG00000022044
									ENSBTAG00000001904
									ENSBTAG00000004942
									ENSBTAG00000010113
									ENSBTAG00000052268
