# Supplementary material for: Computational Identification of Master Regulators Influencing Trypanotolerance in Cattle
Source: Int J Mol Sci. 2021 Jan 8;22(2):562. doi: 10.3390/ijms22020562 (PMC7827104; doi:10.3390/ijms22020562)
Supplement: Supplementary file 1 [file ijms-22-00562-s001.zip › SupplementaryFiles/SupplementaryFileS2_Pathways.xlsx]

## Sheet: Liver
Note: The pathways which are common between the breeds are highlighted in red colour.
BORAN
Title	Adjusted P-value	Hit names
R-HSA-1234174: Regulation of Hypoxia-inducible Factor (HIF) by oxygen	0.0084956557636392	["ARNT":"HIF1A"]
R-HSA-1266738: Developmental Biology	0.024677295860151872	["FOXO1":"HNF4G":"JUN":"NKX2-2":"PPARG":"SMAD4"]
R-HSA-1280215: Cytokine Signaling in Immune system	0.033000714522917904	["ATF1":"FOS":"IRF3":"JUN":"NFKB1":"SMAD3"]
R-HSA-450294: MAP kinase activation in TLR cascade	6.73893950030561E-5	["ATF1":"FOS":"JUN":"NFKB1"]
R-HSA-975871: MyD88 cascade initiated on plasma membrane	2.1744755477532706E-4	["ATF1":"FOS":"JUN":"NFKB1"]
R-HSA-975155: MyD88 dependent cascade initiated on endosome	2.1744755477532706E-4	["ATF1":"FOS":"JUN":"NFKB1"]
R-HSA-166058: MyD88:Mal cascade initiated on plasma membrane	2.1744755477532706E-4	["ATF1":"FOS":"JUN":"NFKB1"]
R-HSA-166166: MyD88-independent TLR4 cascade	3.095109485037302E-4	["ATF1":"FOS":"JUN":"NFKB1"]
R-HSA-1980143: Signaling by NOTCH1	0.021969038018665336	["HIF1A":"MYC"]
R-HSA-2173793: Transcriptional activity of SMAD2/SMAD3:SMAD4 heterotrimer	0.02689842965751589	["MYC":"SMAD4"]
R-HSA-2262752: Cellular responses to stress	5.872953054785021E-4	["ARNT":"FOS":"HIF1A":"HSF1":"JUN"]
R-HSA-2262749: Cellular response to hypoxia	0.0084956557636392	["ARNT":"HIF1A"]
R-HSA-2454202: Fc epsilon receptor (FCERI) signaling	0.02362263582467823	["FOS":"JUN"]
R-HSA-2559583: Cellular Senescence	0.05908413622052352	["FOS":"JUN"]
R-HSA-2559580: Oxidative Stress Induced Senescence	0.013683588389551906	["FOS":"JUN"]
R-HSA-157118: Signaling by NOTCH	0.05487587302504881	["HIF1A":"MYC"]
R-HSA-170834: Signaling by TGF-beta Receptor Complex	0.008719158133796041	["MYC":"SMAD3":"SMAD4"]
R-HSA-168898: Toll-Like Receptors Cascades	0.0018120195911553146	["ATF1":"FOS":"JUN":"NFKB1"]
R-HSA-450282: MAPK targets/ Nuclear events mediated by MAP kinases	2.1744755477532706E-4	["ATF1":"FOS":"JUN"]
R-HSA-168256: Immune System	0.05908413622052352	["ATF1":"FOS":"IRF3":"JUN":"NFKB1":"RELA":"RELB":"SMAD3"]
R-HSA-5621481: C-type lectin receptors (CLRs)	0.028518229031344888	["RELA":"RELB"]
R-HSA-168164: Toll Like Receptor 3 (TLR3) Cascade	3.25653807913667E-4	["ATF1":"FOS":"JUN":"NFKB1"]
R-HSA-5683057: MAPK family signaling cascades	0.006375526963095003	["FOXO1":"JUN":"MYC"]
R-HSA-5687128: MAPK6/MAPK4 signaling	0.0016093477961823203	["FOXO1":"JUN":"MYC"]
R-HSA-186712: Regulation of beta-cell development	0.003230554310041597	["FOXO1":"HNF4G":"NKX2-2"]
R-HSA-448424: Interleukin-17 signaling	1.563777516888948E-4	["ATF1":"FOS":"JUN":"NFKB1"]
R-HSA-446652: Interleukin-1 family signaling	0.05629717878419971	["NFKB1":"SMAD3"]
R-HSA-168249: Innate Immune System	0.0018412142090229028	["ATF1":"FOS":"IRF3":"JUN":"NFKB1":"RELA":"RELB"]
R-HSA-8953897: Cellular responses to external stimuli	0.0018120195911553146	["ARNT":"FOS":"HIF1A":"HSF1":"JUN"]
R-HSA-9006936: Signaling by TGF-beta family members	0.013811743888202077	["MYC":"SMAD3":"SMAD4"]
R-HSA-449147: Signaling by Interleukins	0.028843342102489386	["ATF1":"FOS":"JUN":"NFKB1":"SMAD3"]
N‘DAMA
Title	Adjusted P-value	Hit names
R-HSA-1266738: Developmental Biology	0.009607081254692517	["FOXO1":"JUN":"MEIS1":"PBX1":"POU5F1":"PPARG":"RXRA":"TCF3"]
R-HSA-1257604: PIP3 activates AKT signaling	0.044405244454795274	["ATF2":"JUN"]
R-HSA-1280215: Cytokine Signaling in Immune system	0.016454812052668907	["ATF1":"ATF2":"FOS":"IRF3":"JUN":"NFKB1":"SMAD3":"STAT1"]
R-HSA-450294: MAP kinase activation in TLR cascade	2.349029348722721E-6	["ATF1":"ATF2":"FOS":"JUN":"NFKB1"]
R-HSA-975871: MyD88 cascade initiated on plasma membrane	1.3567374172676828E-5	["ATF1":"ATF2":"FOS":"JUN":"NFKB1"]
R-HSA-975155: MyD88 dependent cascade initiated on endosome	1.489807704877662E-5	["ATF1":"ATF2":"FOS":"JUN":"NFKB1"]
R-HSA-166058: MyD88:Mal cascade initiated on plasma membrane	1.6702805945672965E-5	["ATF1":"ATF2":"FOS":"JUN":"NFKB1"]
R-HSA-166166: MyD88-independent TLR4 cascade	3.158616792849264E-5	["ATF1":"ATF2":"FOS":"JUN":"NFKB1"]
R-HSA-2262752: Cellular responses to stress	0.04896909402544878	["FOS":"HSF1":"JUN"]
R-HSA-2454202: Fc epsilon receptor (FCERI) signaling	0.04396364236482669	["FOS":"JUN"]
R-HSA-2559580: Oxidative Stress Induced Senescence	0.02633292972451155	["FOS":"JUN"]
R-HSA-453274: Mitotic G2-G2/M phases	0.07336325955318831	["FOXM1":"MYBL2"]
R-HSA-168898: Toll-Like Receptors Cascades	4.167719901104922E-4	["ATF1":"ATF2":"FOS":"JUN":"NFKB1"]
R-HSA-381340: Transcriptional regulation of white adipocyte differentiation	0.06188274363111402	["PPARG":"RXRA"]
R-HSA-450282: MAPK targets/ Nuclear events mediated by MAP kinases	1.0236787466947933E-5	["ATF1":"ATF2":"FOS":"JUN"]
R-HSA-452723: Transcriptional regulation of pluripotent stem cells	0.044405244454795274	["PBX1":"POU5F1"]
R-HSA-168256: Immune System	0.024946884502673506	["ATF1":"ATF2":"FOS":"IRF3":"JUN":"LTF":"NFKB1":"RELA":"RELB":"SMAD3":"STAT1"]
R-HSA-5621481: C-type lectin receptors (CLRs)	0.04896909402544878	["RELA":"RELB"]
R-HSA-5619507: Activation of HOX genes during differentiation	0.05949505425609287	["JUN":"MEIS1"]
R-HSA-5617472: Activation of anterior HOX genes in hindbrain development during early embryogenesis	0.05949505425609287	["JUN":"MEIS1"]
R-HSA-1368108: BMAL1:CLOCK, NPAS2 activates circadian gene expression	0.0363852015082881	["DBP":"PPARA"]
R-HSA-168164: Toll Like Receptor 3 (TLR3) Cascade	3.500852041552017E-5	["ATF1":"ATF2":"FOS":"JUN":"NFKB1"]
R-HSA-5683057: MAPK family signaling cascades	0.06654894800177069	["FOXO1":"JUN"]
R-HSA-5687128: MAPK6/MAPK4 signaling	0.0363852015082881	["FOXO1":"JUN"]
R-HSA-448424: Interleukin-17 signaling	9.01138363379301E-6	["ATF1":"ATF2":"FOS":"JUN":"NFKB1"]
R-HSA-168249: Innate Immune System	3.40446100205281E-4	["ATF1":"ATF2":"FOS":"IRF3":"JUN":"LTF":"NFKB1":"RELA":"RELB"]
R-HSA-8878166: Transcriptional regulation by RUNX2	0.059353690685970205	["SOX9":"STAT1"]
R-HSA-400253: Circadian Clock	0.06654894800177069	["DBP":"PPARA"]
R-HSA-6807070: PTEN Regulation	0.009119507513689977	["ATF2":"JUN"]
R-HSA-9006925: Intracellular signaling by second messengers	0.04896909402544878	["ATF2":"JUN"]
R-HSA-449147: Signaling by Interleukins	0.009513552616027628	["ATF1":"ATF2":"FOS":"JUN":"NFKB1":"SMAD3":"STAT1"]

## Sheet: Spleen
Note: The pathways which are common between the breeds are highlighted in red colour.
BORAN
Title	Adjusted P-value	Hit names
R-HSA-1266738: Developmental Biology	0.0072159484776985194	"["FOXO1":"HNF4G":"HOXA4":"NKX2-2":"PBX1":"POU5F1":"STAT3"]"
R-HSA-450294: MAP kinase activation in TLR cascade	0.014162099195388305	"["ATF2":"FOS"]"
R-HSA-975871: MyD88 cascade initiated on plasma membrane	0.02570597550294294	"["ATF2":"FOS"]"
R-HSA-975155: MyD88 dependent cascade initiated on endosome	0.02570597550294294	"["ATF2":"FOS"]"
R-HSA-166058: MyD88:Mal cascade initiated on plasma membrane	0.025728948708654407	"["ATF2":"FOS"]"
R-HSA-166166: MyD88-independent TLR4 cascade	0.028706055395579338	"["ATF2":"FOS"]"
"R-HSA-2892247: POU5F1 (OCT4), SOX2, NANOG activate genes related to proliferation	0.003444631775685127	"["POU5F1":"STAT3"]"
R-HSA-168898: Toll-Like Receptors Cascades	0.06310990046018847	"["ATF2":"FOS"]"
R-HSA-450282: MAPK targets/ Nuclear events mediated by MAP kinases	0.008385783684478532	"["ATF2":"FOS"]"
R-HSA-452723: Transcriptional regulation of pluripotent stem cells	0.0072159484776985194	"["PBX1":"POU5F1":"STAT3"]"
R-HSA-168164: Toll Like Receptor 3 (TLR3) Cascade	0.028706055395579338	"["ATF2":"FOS"]"
R-HSA-186712: Regulation of beta-cell development	0.0072159484776985194	"["FOXO1":"HNF4G":"NKX2-2"]"
R-HSA-448424: Interleukin-17 signaling	0.020052694931747307	"["ATF2":"FOS"]"
R-HSA-8878166: Transcriptional regulation by RUNX2	0.028706055395579338	"["SOX9":"STAT1"]"
R-HSA-447115: Interleukin-12 family signaling	0.055970853557389254	"["STAT1":"STAT3"]"
R-HSA-449147: Signaling by Interleukins	0.06172520678844733	"["ATF2":"FOS":"STAT1":"STAT3"]"
N‘DAMA
Title	Adjusted P-value	Hit names
R-HSA-1266738: Developmental Biology	0.0018936011169646346	"["FOXO1":"HES1":"HNF4G":"JUN":"PBX1":"RXRA":"STAT3":"TCF3"]"
R-HSA-450294: MAP kinase activation in TLR cascade	0.020406639520027414	"["FOS":"JUN"]"
R-HSA-975871: MyD88 cascade initiated on plasma membrane	0.020406639520027414	"["FOS":"JUN"]"
R-HSA-975155: MyD88 dependent cascade initiated on endosome	0.020406639520027414	"["FOS":"JUN"]"
R-HSA-166058: MyD88:Mal cascade initiated on plasma membrane	0.021192975614739342	"["FOS":"JUN"]"
R-HSA-166166: MyD88-independent TLR4 cascade	0.02567179142274199	"["FOS":"JUN"]"
R-HSA-400206: Regulation of lipid metabolism by Peroxisome proliferator-activated receptor alpha (PPARalpha)	0.056593067865407604	"["PPARA":"RXRA"]"
R-HSA-2262752: Cellular responses to stress	0.020406639520027414	"["FOS":"HSF1":"JUN"]"
R-HSA-2454202: Fc epsilon receptor (FCERI) signaling	0.020406639520027414	"["FOS":"JUN"]"
R-HSA-2559583: Cellular Senescence	0.03782760206550554	"["FOS":"JUN"]"
R-HSA-2559580: Oxidative Stress Induced Senescence	0.020406639520027414	"["FOS":"JUN"]"
R-HSA-157118: Signaling by NOTCH	0.035015202643159556	"["HES1":"PBX1"]"
R-HSA-168898: Toll-Like Receptors Cascades	0.04671229515080885	"["FOS":"JUN"]"
R-HSA-450282: MAPK targets/ Nuclear events mediated by MAP kinases	0.013723669126880967	"["FOS":"JUN"]"
R-HSA-452723: Transcriptional regulation of pluripotent stem cells	0.020406639520027414	"["PBX1":"STAT3"]"
R-HSA-73857: RNA Polymerase II Transcription	0.04749718098421254	"["E2F1":"HES1":"SOX9":"STAT1":"TEAD1"]"
R-HSA-1368108: BMAL1:CLOCK, NPAS2 activates circadian gene expression	0.020406639520027414	"["DBP":"PPARA"]"
R-HSA-168164: Toll Like Receptor 3 (TLR3) Cascade	0.02567179142274199	"["FOS":"JUN"]"
R-HSA-5683057: MAPK family signaling cascades	0.029993375392800965	"["FOXO1":"JUN"]"
R-HSA-5687128: MAPK6/MAPK4 signaling	0.020406639520027414	"["FOXO1":"JUN"]"
R-HSA-186712: Regulation of beta-cell development	0.008143938173595693	"["FOXO1":"HES1":"HNF4G"]"
R-HSA-448424: Interleukin-17 signaling	0.020406639520027414	"["FOS":"JUN"]"
R-HSA-212436: Generic Transcription Pathway	0.03782760206550554	"["E2F1":"HES1":"SOX9":"STAT1":"TEAD1"]"
R-HSA-8878166: Transcriptional regulation by RUNX2	0.02567179142274199	"["SOX9":"STAT1"]"
R-HSA-400253: Circadian Clock	0.029993375392800965	"["DBP":"PPARA"]"
R-HSA-447115: Interleukin-12 family signaling	0.03782760206550554	"["STAT1":"STAT3"]"
R-HSA-8953897: Cellular responses to external stimuli	0.02696631873907505	"["FOS":"HSF1":"JUN"]"
R-HSA-9012852: Signaling by NOTCH3	0.020406639520027414	"["HES1":"PBX1"]"
R-HSA-449147: Signaling by Interleukins	0.03782760206550554	"["FOS":"JUN":"STAT1":"STAT3"]"

## Sheet: Lymph node
Note: The pathways which are common between the breeds are highlighted in red colour.
BORAN
Title	Adjusted P-value	Hit names
R-HSA-1234174: Regulation of Hypoxia-inducible Factor (HIF) by oxygen	0.00935039947893181	"["ARNT":"HIF1A"]"
R-HSA-1266738: Developmental Biology	8.341784261055339E-4	"["FOXO1":"HNF4G":"JUN":"NKX2-2":"PBX1":"PPARG":"SMAD4":"STAT3":"TCF3"]"
R-HSA-1257604: PIP3 activates AKT signaling	0.029117935007676416	"["ATF2":"JUN"]"
R-HSA-1280215: Cytokine Signaling in Immune system	0.017957010082767427	"["ATF1":"ATF2":"FOS":"JUN":"NFKB1":"STAT1":"STAT3"]"
R-HSA-450294: MAP kinase activation in TLR cascade	1.2105869160935405E-6	"["ATF1":"ATF2":"FOS":"JUN":"NFKB1"]"
R-HSA-975871: MyD88 cascade initiated on plasma membrane	7.060715601350301E-6	"["ATF1":"ATF2":"FOS":"JUN":"NFKB1"]"
R-HSA-975155: MyD88 dependent cascade initiated on endosome	7.764067874701992E-6	"["ATF1":"ATF2":"FOS":"JUN":"NFKB1"]"
R-HSA-166058: MyD88:Mal cascade initiated on plasma membrane	8.71675134756402E-6	"["ATF1":"ATF2":"FOS":"JUN":"NFKB1"]"
R-HSA-166166: MyD88-independent TLR4 cascade	1.6553126611505896E-5	"["ATF1":"ATF2":"FOS":"JUN":"NFKB1"]"
R-HSA-1980143: Signaling by NOTCH1	0.026034569090178334	"["HIF1A":"MYC"]"
R-HSA-2173793: Transcriptional activity of SMAD2/SMAD3:SMAD4 heterotrimer	0.03009952947457864	"["MYC":"SMAD4"]"
R-HSA-2262752: Cellular responses to stress	8.341784261055339E-4	"["ARNT":"FOS":"HIF1A":"HSF1":"JUN"]"
R-HSA-2262749: Cellular response to hypoxia	0.00935039947893181	"["ARNT":"HIF1A"]"
R-HSA-2454202: Fc epsilon receptor (FCERI) signaling	0.028138746002254567	"["FOS":"JUN"]"
R-HSA-2559583: Cellular Senescence	0.06144846508596451	"["FOS":"JUN"]"
R-HSA-2559580: Oxidative Stress Induced Senescence	0.016040425281153518	"["FOS":"JUN"]"
R-HSA-157118: Signaling by NOTCH	0.00935039947893181	"["HIF1A":"MYC":"PBX1"]"
R-HSA-170834: Signaling by TGF-beta Receptor Complex	0.05959394205625966	"["MYC":"SMAD4"]"
R-HSA-453274: Mitotic G2-G2/M phases	0.05244008699714724	"["FOXM1":"MYBL2"]"
R-HSA-453279: Mitotic G1-G1/S phases	0.05244008699714724	"["E2F1":"MYBL2"]"
R-HSA-168898: Toll-Like Receptors Cascades	2.4849964109259596E-4	"["ATF1":"ATF2":"FOS":"JUN":"NFKB1"]"
R-HSA-450282: MAPK targets/ Nuclear events mediated by MAP kinases	6.216334277410106E-6	"["ATF1":"ATF2":"FOS":"JUN"]"
R-HSA-452723: Transcriptional regulation of pluripotent stem cells	0.029117935007676416	"["PBX1":"STAT3"]"
R-HSA-168256: Immune System	0.03811529440784921	"["ATF1":"ATF2":"FOS":"JUN":"LTF":"NFKB1":"RELB":"STAT1":"STAT3"]"
R-HSA-187037: NGF signalling via TRKA from the plasma membrane	0.03009952947457864	"["ATF1":"STAT3"]"
R-HSA-168164: Toll Like Receptor 3 (TLR3) Cascade	1.8372262902254393E-5	"["ATF1":"ATF2":"FOS":"JUN":"NFKB1"]"
R-HSA-5683057: MAPK family signaling cascades	0.007793252208317111	"["FOXO1":"JUN":"MYC"]"
R-HSA-5687128: MAPK6/MAPK4 signaling	0.0019819302719295234	"["FOXO1":"JUN":"MYC"]"
R-HSA-186712: Regulation of beta-cell development	0.004161823828760043	"["FOXO1":"HNF4G":"NKX2-2"]"
R-HSA-448424: Interleukin-17 signaling	4.670091342746547E-6	"["ATF1":"ATF2":"FOS":"JUN":"NFKB1"]"
R-HSA-212436: Generic Transcription Pathway	0.04922122491355931	"["E2F1":"MYBL2":"MYC":"SMAD4":"SOX9":"STAT1"]"
R-HSA-446652: Interleukin-1 family signaling	0.057717039778973196	"["NFKB1":"STAT3"]"
R-HSA-168249: Innate Immune System	0.0033754378148192605	"["ATF1":"ATF2":"FOS":"JUN":"LTF":"NFKB1":"RELB"]"
R-HSA-9006927: Signaling by Non-Receptor Tyrosine Kinases	0.037291318819163685	"["HIF1A":"STAT3"]"
R-HSA-8864260: Transcriptional regulation by the AP-2 (TFAP2) family of transcription factors	0.04659215651073533	"["MYBL2":"MYC"]"
R-HSA-8878166: Transcriptional regulation by RUNX2	0.03811529440784921	"["SOX9":"STAT1"]"
R-HSA-6807070: PTEN Regulation	0.004909708688891951	"["ATF2":"JUN"]"
R-HSA-8953897: Cellular responses to external stimuli	0.0026932583023631337	"["ARNT":"FOS":"HIF1A":"HSF1":"JUN"]"
R-HSA-9006925: Intracellular signaling by second messengers	0.03211620766674572	"["ATF2":"JUN"]"
R-HSA-449147: Signaling by Interleukins	0.0034029526584050903	"["ATF1":"ATF2":"FOS":"JUN":"NFKB1":"STAT1":"STAT3"]"
N‘DAMA
Title	Adjusted P-value	Hit names
R-HSA-983231: Factors involved in megakaryocyte development and platelet production	0.06786940558674966	"["IRF1":"IRF2"]"
R-HSA-1234174: Regulation of Hypoxia-inducible Factor (HIF) by oxygen	0.019995026733429656	"["ARNT":"HIF1A"]"
R-HSA-1266738: Developmental Biology	0.019995026733429656	"["FOXO1":"HES1":"HNF4G":"HOXA4":"POU5F1":"RXRA":"STAT3"]"
R-HSA-1980143: Signaling by NOTCH1	0.03593444912428092	"["HES1":"HIF1A"]"
R-HSA-2262752: Cellular responses to stress	0.03593444912428092	"["ARNT":"HIF1A":"HSF1"]"
R-HSA-2262749: Cellular response to hypoxia	0.019995026733429656	"["ARNT":"HIF1A"]"
R-HSA-2892247: POU5F1 (OCT4), SOX2, NANOG activate genes related to proliferation	0.004167096056966816	"["POU5F1":"STAT3"]"
R-HSA-157118: Signaling by NOTCH	0.06147880917485609	"["HES1":"HIF1A"]"
R-HSA-452723: Transcriptional regulation of pluripotent stem cells	0.03593444912428092	"["POU5F1":"STAT3"]"
R-HSA-1368108: BMAL1:CLOCK, NPAS2 activates circadian gene expression	0.03593444912428092	"["DBP":"PPARA"]"
R-HSA-186712: Regulation of beta-cell development	0.019995026733429656	"["FOXO1":"HES1":"HNF4G"]"
R-HSA-9006927: Signaling by Non-Receptor Tyrosine Kinases	0.047294946386576546	"["HIF1A":"STAT3"]"
R-HSA-8878166: Transcriptional regulation by RUNX2	0.047294946386576546	"["SOX9":"STAT1"]"
R-HSA-400253: Circadian Clock	0.0543111126127891	"["DBP":"PPARA"]"
R-HSA-447115: Interleukin-12 family signaling	0.06786940558674966	"["STAT1":"STAT3"]"
R-HSA-8953897: Cellular responses to external stimuli	0.0543111126127891	"["ARNT":"HIF1A":"HSF1"]"
